# Supplementary material for: The double-edged effect of bank liquidity creation efficiency on systemic risk: Evidence from China
Source: PLoS One. 2024 Nov 14;19(11):e0313208. doi: 10.1371/journal.pone.0313208 (PMC11563395; doi:10.1371/journal.pone.0313208)
Supplement: S1 Data — (XLSX) [file pone.0313208.s002.xlsx]

## Sheet: Sheet1
id	year	capital_ratio	Nonperforming	Noninterest	roe	lnbeta	lnIR	lnSL	lnTA	TC_efficiency	P_efficiency	Manufacturing_loan	estate_loan	management	RWA
000001.SZ	2008	3.42913	5.15	11.4805	7.15159	0.119264	0.212721	-0.0934577	26.7381	0.22229	0.254861			-1.5538	0.9837
000001.SZ	2008	3.83486	4.64	11.422	12.653	0.0862301	0.21872	-0.13249	26.8142	0.153471	0.198893	0.252789	0.0677869	-1.5538	0.9837
000001.SZ	2008	4.1623	4.28	11.7546	18.052	0.150155	0.283601	-0.133446	26.8133	0.22229	0.375484			-1.5538	0.9837
000001.SZ	2008	3.45687	0.68	13.1966	3.74394	0.117328	0.285549	-0.168221	26.8854	0.153471	0.552047	0.245411	0.0559768	-1.5538	0.9837
000001.SZ	2009	3.27128	0.61	12.2321	6.57257	0.188849	0.356213	-0.167363	26.9807	0.22229	0.831097			-1.56459	1
000001.SZ	2009	3.32345	0.72	15.0492	12.85	0.181487	0.342412	-0.160926	27.0171	0.0859751	0.803671	0.29682	0.0901675	-1.56459	1
000001.SZ	2009	3.44392	0.65	13.9812	19.0556	0.203037	0.313612	-0.110575	27.0409	0.0859751	0.875845			-1.56459	1
000001.SZ	2009	3.48234	0.68	14.0929	24.5766	0.207929	0.327383	-0.119453	27.0997	0.0654869	0.922742	0.276898	0.107365	-1.56459	1
000001.SZ	2010	3.56652	0.63	11.6046	7.13763	0.133207	0.255794	-0.122587	27.1529	0.22229	0.975273			-1.93738	1.1382
000001.SZ	2010	4.87207	0.61	12.7929	9.97044	0.0698121	0.18637	-0.116558	27.1601	0.153471	0.970854	0.293073	0.0991237	-1.93738	1.1382
000001.SZ	2010	4.76164	0.57	12.9157	14.7272	0.106593	0.222106	-0.115513	27.2381	0.206394	0.982219			-1.93738	1.1382
000001.SZ	2010	4.60588	0.58	12.1687	18.7505	0.162312	0.325973	-0.163661	27.313	0.052276	0.989177	0.311483	0.0838528	-1.93738	1.1382
000001.SZ	2011	4.45167	0.48	12.2219	6.68204	0.069176	0.264063	-0.194887	27.4173	0.0859751	0.996617			-1.9708	1.2805
000001.SZ	2011	4.47768	0.44	14.401	12.4022	0.161868	0.400436	-0.238568	27.4709	0.0654869	0.996005	0.331366	0.0834264	-1.9708	1.2805
000001.SZ	2011	5.93816	0.43	14.5904	10.8041	0.192582	0.403592	-0.21101	27.8193	0.0859751	0.997575			-1.9708	1.2805
000001.SZ	2011	5.99125	0.53	14.6857	13.784	0.263436	0.403918	-0.140483	27.8607	0.0353688	0.998528	0.324915	0.0886939	-1.9708	1.2805
000001.SZ	2012	5.77172	0.68	18.1905	4.42705	0.243825	0.413142	-0.169316	27.9444	0.0859751	0.999558			-1.89151	1.2425
000001.SZ	2012	5.35498	0.73	17.676	8.60604	0.241326	0.444499	-0.203172	28.0302	0.0859751	0.999458	0.330658	0.0878329	-1.89151	1.2425
000001.SZ	2012	5.53125	0.8	16.8346	12.6594	0.246382	0.444499	-0.198116	28.0214	0.0859751	0.999671			-1.89151	1.2425
000001.SZ	2012	5.27836	0.95	16.8894	15.9328	0.235215	0.403393	-0.168178	28.1051	0.0353688	0.999801	0.329429	0.0872453	-1.89151	1.2425
000001.SZ	2013	4.90043	0.98	19.3946	4.04353	0.140448	0.296593	-0.156144	28.225	0.0859751	0.99994			-2.01889	1.3814
000001.SZ	2013	5.01051	0.97	20.9084	8.22682	0.0784314	0.254773	-0.176341	28.2337	0.0859751	0.999927	0.302806	0.133227	-2.01889	1.3814
000001.SZ	2013	5.1149	0.96	22.1957	12.3229	0.0553796	0.211	-0.15562	28.2492	0.0859751	0.999956			-2.01889	1.3814
000001.SZ	2013	5.92475	0.89	22.0372	13.5893	0.010086	0.141792	-0.131706	28.2685	0.052276	0.999973	0.271196	0.166582	-2.01889	1.3814
000001.SZ	2014	5.59343	0.91	28.2609	4.30861	0.0598845	0.165059	-0.105175	28.3716	0.0859751	0.999992			-2.50621	1.3471
000001.SZ	2014	5.66073	0.92	29.3064	8.3281	0.0598845	0.165059	-0.105175	28.3902	0.052276	0.99999	0.233954	0.169065	-2.50621	1.3471
000001.SZ	2014	5.91021	0.98	29.703	12.3832	0.0598845	0.165059	-0.105175	28.3939	0.0859751	0.999994			-2.50621	1.3471
000001.SZ	2014	5.98909	1.02	27.7371	15.1219	-0.0347113	0.0846711	-0.119382	28.4133	0.0310898	0.999996	0.227754	0.157582	-2.50621	1.3471
000001.SZ	2015	5.93134	1.17	26.7379	4.11766	-0.00308427	0.0724921	-0.0755763	28.466	0.0657339	0.999998			-2.29377	1.3664
000001.SZ	2015	5.86966	1.32	33.1873	7.67829	0.152839	0.279848	-0.127009	28.5751	0.0657339	0.999999	0.234102	0.158746	-2.29377	1.3664
000001.SZ	2015	6.04588	1.34	32.2493	11.2896	0.104941	0.33778	-0.232839	28.5862	0.0657339	0.999999			-2.29377	1.3664
000001.SZ	2015	6.44158	1.45	31.2636	13.5387	0.16129	0.421902	-0.260611	28.5502	0.0115431	1	0.21157	0.174346	-2.29377	1.3664
000001.SZ	2016	6.99583	1.56	33.1759	3.24467	0.301728	0.528171	-0.226443	28.6173	0.0179961	0.450545			-1.71692	1.378
000001.SZ	2016	6.84403	1.56	33.9115	6.4121	0.462844	0.604304	-0.14146	28.661	0.0178633	1	0.194311	0.16985	-1.71692	1.378
000001.SZ	2016	7.10179	1.56	33.4338	9.44317	0.417724	0.580545	-0.162822	28.6575	0.0178633	1			-1.71692	1.378
000001.SZ	2016	6.84529	1.74	29.0619	11.1782	0.316337	0.468771	-0.152434	28.714	0.0115431	1	0.187231	0.159492	-1.71692	1.378
000001.SZ	2017	6.91036	1.74	31.9104	2.99125	0.279905	0.446749	-0.166843	28.7317	0.00835529	0.438321			-2.16567	1.3062
000001.SZ	2017	6.83843	1.76	30.9064	5.93699	0.301439	0.444435	-0.142996	28.7599	0.0115431	1	0.182563	0.170284	-2.16567	1.3062
000001.SZ	2017	6.95179	1.75	30.5024	8.78131	0.301439	0.444435	-0.142996	28.7744	0.0115431	1			-2.16567	1.3062
000001.SZ	2017	6.83564	1.7	30.0389	10.443	0.279816	0.422813	-0.142996	28.8092	0.0115431	1	0.168931	0.181951	-2.16567	1.3062
000001.SZ	2018	6.69121	1.68	33.3226	2.95222	0.348572	0.426693	-0.0781208	28.8366	0.0115431	1			-2.29501	1.1716
000001.SZ	2018	6.77499	1.68	34.5993	5.86129	0.314303	0.428199	-0.113896	28.8452	0.0115431	1	0.175941	0.190846	-2.29501	1.1716
000001.SZ	2018	7.01751	1.68	37.08	8.69613	0.359317	0.485373	-0.126057	28.8406	0.0115431	1			-2.29501	1.1716
000001.SZ	2018	7.02166	1.75	35.9599	10.339	0.312957	0.494292	-0.181335	28.8603	0.0115431	1	0.149467	0.219522	-2.29501	1.1716
000001.SZ	2019	7.10836	1.73	36.0328	2.96727	0.43351	0.589812	-0.156301	28.8924	0.00835529	0.435334			-1.99015	1.1985
000001.SZ	2019	7.14619	1.68	35.6632	6.00266	0.400045	0.596887	-0.196842	28.9094	0.0115431	1	0.136472	0.251228	-1.99015	1.1985
000001.SZ	2019	7.76962	1.68	35.6349	8.19966	0.451317	0.600244	-0.148927	28.9414	0.0115431	1			-1.99015	1.1985
000001.SZ	2019	7.94561	1.65	34.791	9.00848	0.444972	0.598578	-0.153606	29.002	0.0115431	1	0.131778	0.257122	-1.99015	1.1985
000001.SZ	2020	8.52685	1.65	34.6886	2.42596	0.379312	0.57659	-0.197279	29.0499	0.00835529	0.423021			-2.42301	1.1821
000001.SZ	2020	8.4094	1.65	35.7765	3.89246	0.317432	0.518689	-0.201257	29.061	0.0115431	1	0.101105	0.257122	-2.42301	1.1821
000001.SZ	2020	8.25345	1.32	35.5255	6.24298	0.322556	0.486465	-0.163908	29.1005	0.0115431	1			-2.42301	1.1821
000001.SZ	2020	8.14882	1.18	35.0992	7.94439	0.341683	0.491071	-0.149388	29.1281	0.0115431	1	0.137502	0.256241	-2.42301	1.1821
000001.SZ	2021	7.98542	1.08	29.8996	4.66154	0.313298	0.425912	-0.112614	29.1836	0.0115431	1	0.115477	0.257122	-2.29509	1.1642
000001.SZ	2021	8.01261	1.05	29.5849	7.49245	0.319858	0.419676	-0.099818	29.2106	0.0115431	1			-2.29509	1.1642
000001.SZ	2021	8.03531	1.02	28.9563	9.18857	0.255412	0.360017	-0.104605	29.2246	0.0115431	1	0.136175	0.250556	-2.29509	1.1642
002142.SZ	2009	6.93582	0.85	14.9718	7.83851	0.25886	0.397688	-0.138828	25.5899	1	0.0533818	0.393398	0.0889141	-1.79625	1.1862
002142.SZ	2009	6.49888	0.76	13.1797	11.7515	0.294301	0.422477	-0.128175	25.6963	1	0.169093			-1.79625	1.1862
002142.SZ	2009	5.9638	0.79	14.887	14.9605	0.274291	0.411279	-0.136988	25.8192	0.761696	0.340278	0.356418	0.11961	-1.79625	1.1862
002142.SZ	2010	6.03045	0.69	13.4872	14.6252	0.302408	0.44512	-0.142712	26.2965	0.608036	0.864253	0.353753	0.129855	-1.95662	1.2256
002142.SZ	2011	6.15199	0.67	12.3807	4.88154	0.195692	0.365632	-0.169941	26.3268	1	0.918259			-1.77595	1.222
002142.SZ	2011	6.45481	0.69	15.3733	9.76979	0.204633	0.384097	-0.179465	26.2933	0.761696	0.947745	0.35807	0.0568072	-1.77595	1.222
002142.SZ	2011	7.64782	0.66	14.2905	14.3306	0.127506	0.311507	-0.184	26.1755	1	0.967972			-1.77595	1.222
002142.SZ	2011	7.18397	0.68	14.2245	17.3854	0.109705	0.301178	-0.191472	26.2859	0.411384	0.98045	0.345921	0.118044	-1.77595	1.222
002142.SZ	2012	7.42788	0.68	14.531	5.24019	0.0377634	0.26284	-0.225077	26.3051	1	0.988542			-1.7689	1.3093
002142.SZ	2012	7.33715	0.72	12.5708	10.5929	0.0478481	0.25102	-0.203172	26.3496	1	0.992763	0.319331	0.0746356	-1.7689	1.3093
002142.SZ	2012	6.31651	0.75	12.1186	15.5769	0.0354039	0.23352	-0.198116	26.549	1	0.995604			-1.7689	1.3093
002142.SZ	2012	5.92096	0.76	10.8904	18.3937	-0.0921514	0.16215	-0.254302	26.6463	0.411384	0.997332	0.325146	0.115688	-1.7689	1.3093
002142.SZ	2013	5.54482	0.83	7.9482	5.43045	-0.0219304	0.185637	-0.207567	26.7674	1	0.998442			-1.80304	1.5853
002142.SZ	2013	5.55657	0.83	11.3839	10.5703	-0.0246583	0.179752	-0.20441	26.819	1	0.999017	0.310685	0.113369	-1.80304	1.5853
002142.SZ	2013	5.531	0.84	10.749	15.7596	0.0207118	0.232816	-0.212104	26.8379	1	0.999404			-1.80304	1.5853
002142.SZ	2013	5.45605	0.89	11.776	18.9926	0.0493286	0.234958	-0.18563	26.8712	0.608036	0.999638	0.307288	0.120611	-1.80304	1.5853
002142.SZ	2014	5.14489	0.89	10.99	5.48946	0.174172	0.329421	-0.155249	26.9994	1	0.999789			-1.96949	1.6069
002142.SZ	2014	5.57406	0.89	12.9083	10.5613	0.174172	0.329421	-0.155249	26.9852	0.608036	0.999867	0.306557	0.119223	-1.96949	1.6069
002142.SZ	2014	6.08467	0.89	11.1926	14.0125	0.174172	0.329421	-0.155249	27.011	1	0.999919			-1.96949	1.6069
002142.SZ	2014	6.16557	0.89	13.0371	16.4913	0.160701	0.328961	-0.16826	27.0406	0.361614	0.999951	0.287512	0.140157	-1.96949	1.6069
002142.SZ	2015	5.90806	0.89	15.2489	4.89603	0.260726	0.379977	-0.119251	27.1342	0.764568	0.99997			-1.92213	1.7309
002142.SZ	2015	5.79696	0.89	15.6469	9.36236	0.334381	0.534786	-0.200405	27.2114	0.764568	0.999982	0.262648	0.14627	-1.92213	1.7309
002142.SZ	2015	5.84388	0.88	17.616	13.8872	0.32482	0.589673	-0.264853	27.2132	0.764568	0.999989			-1.92213	1.7309
002142.SZ	2016	5.89694	0.91	28.451	8.43284	0.267593	0.539778	-0.272184	27.4491	0.207773	0.999998	0.201908	0.126504	-1.92919	1.7475
002142.SZ	2016	6.01239	0.91	28.0746	12.6149	0.216839	0.487107	-0.270267	27.4539	0.207773	0.999999			-1.92919	1.7475
002142.SZ	2016	5.69321	0.91	27.8477	15.5256	0.150773	0.346802	-0.196029	27.5089	0.134261	0.999999	0.210836	0.11453	-1.92919	1.7475
002142.SZ	2017	5.62305	0.91	25.2972	4.56764	0.212227	0.37907	-0.166843	27.5472	0.134261	0.999999			-2.04933	1.744
002142.SZ	2017	5.6878	0.91	30.1448	8.94374	0.234893	0.39888	-0.163987	27.5676	0.134261	1	0.210067	0.110803	-2.04933	1.744
002142.SZ	2017	5.66976	0.9	32.1334	13.6635	0.194645	0.337641	-0.142996	27.5829	0.134261	1			-2.04933	1.744
002142.SZ	2018	5.68349	0.81	40.6363	4.66178	0.22657	0.322771	-0.0962008	27.6974	0.134261	1			-1.99891	1.674
002142.SZ	2018	6.00414	0.8	36.9002	8.85091	0.188855	0.322775	-0.13392	27.7047	0.134261	1	0.22901	0.0846744	-1.99891	1.674
002142.SZ	2018	6.25529	0.8	35.3588	13.1769	0.281756	0.407813	-0.126057	27.7137	0.134261	1			-1.99891	1.674
002142.SZ	2018	7.2759	0.78	33.9093	13.8134	0.308633	0.466757	-0.158124	27.7412	0.134261	1	0.248618	0.0787439	-1.99891	1.674
002142.SZ	2019	7.45932	0.78	43.2545	3.949	0.390207	0.569452	-0.179245	27.7803	0.134261	1			-1.89404	1.673
002142.SZ	2019	7.6251	0.78	41.334	7.495	0.343889	0.540731	-0.196842	27.8179	0.134261	1	0.240814	0.0811678	-1.89404	1.673
002142.SZ	2019	7.88749	0.78	43.5089	11.0206	0.434424	0.659616	-0.225192	27.8459	0.134261	1			-1.89404	1.673
002142.SZ	2019	7.64475	0.78	44.233	13.6901	0.392653	0.655243	-0.262591	27.9069	0.134261	1	0.237533	0.0809593	-1.89404	1.673
002142.SZ	2020	7.39545	0.78	46.6771	3.77348	0.41305	0.636084	-0.223034	27.9949	0.134261	1			-1.86057	1.7492
002142.SZ	2020	7.77083	0.79	43.4134	6.72506	0.34843	0.604523	-0.256093	28.0434	0.134261	1	0.244504	0.0755961	-1.86057	1.7492
002142.SZ	2020	7.51146	0.79	40.4711	9.81152	0.347629	0.556198	-0.208569	28.064	0.134261	1			-1.86057	1.7492
002142.SZ	2020	7.31477	0.79	32.2347	12.7201	0.339893	0.582538	-0.242645	28.1176	0.134261	1	0.244441	0.0857199	-1.86057	1.7492
002142.SZ	2021	7.18316	0.79	36.2468	3.82962	0.301686	0.46212	-0.160433	28.1749	0.134261	1			-1.82251	1.5843
002142.SZ	2021	7.05751	0.79	36.1166	7.38632	0.290412	0.499155	-0.208744	28.2374	0.134261	1	0.24761	0.0744894	-1.82251	1.5843
002142.SZ	2021	6.97058	0.78	37.0544	10.7877	0.259625	0.475641	-0.216016	28.2769	0.134261	1			-1.82251	1.5843
002142.SZ	2021	7.44193	0.77	38.0434	13.0727	0.203306	0.403905	-0.2006	28.3319	0.134261	1	0.259358	0.0691452	-1.82251	1.5843
002807.SZ	2016	8.65919	2.41	8.40925	8.51437	0.459817	0.966545	-0.506728	25.3685	0.360506	0.0375186	0.620397	0.00932036	-0.229449	1.3055
002807.SZ	2017	8.72435	2.41	12.1202	2.0547	0.305125	0.79068	-0.485556	25.3709	0.182102	0.316993			-0.237082	1.2712
002807.SZ	2017	8.52624	2.45	15.2633	3.81486	0.0472012	0.524445	-0.477244	25.3745	0.360506	0.286338	0.620397	0.00210004	-0.237082	1.2712
002807.SZ	2017	8.50223	2.42	13.2597	5.48787	0.058644	0.480418	-0.421774	25.399	0.360506	0.46836			-0.237082	1.2712
002807.SZ	2017	8.54997	2.39	16.2375	8.10379	0.0207384	0.395612	-0.374874	25.4183	0.360506	0.631243	0.620397	0.00709861	-0.237082	1.2712
002807.SZ	2018	8.85738	2.37	19.7281	2.0547	0.0121677	0.340157	-0.327989	25.4489	0.182102	0.304674			-0.284824	1.1931
002807.SZ	2018	8.9793	2.29	26.6636	3.27776	0.0149054	0.338861	-0.323955	25.4318	0.360506	0.844299	0.620397	0.00432084	-0.284824	1.1931
002807.SZ	2018	8.87275	2.28	26.0286	4.63044	0.072577	0.357764	-0.285187	25.458	0.360506	0.902439			-0.284824	1.1931
002807.SZ	2018	9.26305	2.15	26.4985	7.33276	0.00938083	0.215649	-0.206268	25.4669	0.360506	0.939636	0.617038	0.00436632	-0.284824	1.1931
002807.SZ	2019	9.16128	2.08	30.8724	2.0547	-0.0619803	0.197464	-0.259445	25.5196	0.182102	0.307752			-0.265412	1.1802
002807.SZ	2019	8.92563	1.91	26.0275	3.47005	-0.102281	0.12026	-0.22254	25.5547	0.360506	0.977355	0.586726	0.00611124	-0.265412	1.1802
002807.SZ	2019	9.41873	1.82	29.1785	5.57628	-0.25018	0.0363712	-0.286551	25.5241	0.360506	0.986203			-0.265412	1.1802
002807.SZ	2019	9.39748	1.83	27.374	8.52162	-0.308637	-0.0130837	-0.295554	25.5623	0.360506	0.991609	0.573263	0.00639016	-0.265412	1.1802
002807.SZ	2020	9.18892	1.83	23.8549	2.0547	-0.398177	-0.044676	-0.353501	25.604	0.182102	0.295491			-0.251608	1.132
002807.SZ	2020	8.78963	1.83	23.2301	3.44053	-0.308436	0.0135292	-0.321965	25.6191	0.360506	0.996905	0.54672	0.00646552	-0.251608	1.132
002807.SZ	2020	8.77334	1.8	23.8373	5.44967	-0.219434	0.0742707	-0.293705	25.6296	0.360506	0.998122			-0.251608	1.132
002807.SZ	2020	8.5876	1.79	23.6368	8.72849	-0.205164	0.0993273	-0.304491	25.6845	0.360506	0.99886	0.516265	0.00524034	-0.251608	1.132
002807.SZ	2021	8.64315	1.52	20.4722	2.0547	-0.163341	0.0970794	-0.26042	25.693	0.360506	0.999309			-0.235259	1.1432
002807.SZ	2021	8.45107	1.48	17.9988	3.82065	-0.218315	0.0964238	-0.314739	25.7093	0.360506	0.999581	0.494185	0.00285827	-0.235259	1.1432
002807.SZ	2021	8.65868	1.47	16.036	5.97827	-0.0573663	0.241094	-0.298461	25.7027	0.360506	0.999746			-0.235259	1.1432
002807.SZ	2021	8.59783	1.32	15.914	9.75821	0.0233178	0.223917	-0.2006	25.7545	0.360506	0.999846	0.472427	0.00267167	-0.235259	1.1432
002839.SZ	2015	8.67402	1.96	16.8802	9.53449	0.800574	1.50767	-0.345445	25.1343	0.260998	0.0375186
002839.SZ	2016	8.2808	2	23.5841	4.69038	0.788323	1.50767	-0.719351	25.1931	0.403902	0.274957				1.3165
002839.SZ	2016	8.2601	1.96	18.4654	9.3411	0.476995	1.06508	-0.588087	25.2251	0.260998	0.621895	0.445312	0.0310321		1.3165
002839.SZ	2017	9.04834	1.96	13.9532	2.46476	0.465559	1.02019	-0.554628	25.2409	0.196948	0.339116			-0.55338	1.3819
002839.SZ	2017	8.2615	1.97	14.7036	4.35226	0.143097	0.688232	-0.545134	25.3081	0.260998	0.839678	0.427026	0.0247617	-0.55338	1.3819
002839.SZ	2017	8.65585	1.95	13.6012	6.75303	0.131872	0.677006	-0.545134	25.2841	0.260998	0.89944			-0.55338	1.3819
002839.SZ	2017	8.13092	1.78	11.9714	8.99156	0.102607	0.579851	-0.477244	25.3597	0.260998	0.93774	0.440724	0.0216253	-0.55338	1.3819
002839.SZ	2018	8.78732	1.72	11.4123	4.64893	0.1789	0.436576	-0.257676	25.3382	0.260998	0.976629	0.400876	0.0237111	-0.344188	1.3365
002839.SZ	2018	8.35823	1.67	9.58806	7.12556	0.207502	0.460882	-0.25338	25.4099	0.260998	0.985759			-0.344188	1.3365
002839.SZ	2018	8.82414	1.47	9.2957	8.16871	0.128488	0.423024	-0.294535	25.4546	0.260998	0.991338	0.390527	0.0220518	-0.344188	1.3365
002839.SZ	2019	8.31602	1.43	8.45893	4.7487	0.131756	0.412832	-0.281076	25.5264	0.260998	0.996805	0.364519	0.0251687	-0.654369	1.2611
002839.SZ	2019	8.70904	1.42	13.2794	7.02975	0.0697315	0.356282	-0.286551	25.5067	0.260998	0.998061			-0.654369	1.2611
002839.SZ	2019	8.72644	1.38	17.3945	8.73018	0.0813699	0.34396	-0.262591	25.5358	0.260998	0.998823	0.319053	0.0233209	-0.654369	1.2611
002839.SZ	2020	8.24032	1.21	17.1566	4.50635	0.0900713	0.317603	-0.227531	25.611	0.260998	0.999567	0.370298	0.0226334	-0.2948	1.1985
002839.SZ	2020	8.10248	1.16	13.3019	6.95052	0.0896914	0.274998	-0.185307	25.6397	0.260998	0.999737			-0.2948	1.1985
002839.SZ	2020	7.8638	1.17	14.1519	8.80339	0.0595015	0.251614	-0.192113	25.6918	0.260998	0.999841	0.385346	0.0195732	-0.2948	1.1985
002839.SZ	2021	8.8014	0.98	20.0423	4.45327	0.0738228	0.255023	-0.1812	25.7727	0.260998	0.999941	0.384093	0.017678	-0.402017	1.1749
002839.SZ	2021	8.7745	0.94	19.6215	7.05876	0.16951	0.351772	-0.182262	25.8072	0.260998	0.999964			-0.402017	1.1749
002839.SZ	2021	8.85039	0.95	20.0403	9.17606	0.0991766	0.299776	-0.2006	25.8267	0.260998	0.999978	0.393752	0.0170326	-0.402017	1.1749
002936.SZ	2016	5.97064	1.31	16.1388	18.5011	0.800574	1.02518	-0.158941	26.6263	0.220811	0.99998
002936.SZ	2017	5.52603	1.38	16.5965	10.0767	0.318272	0.68378	-0.365507	26.7576	0.220811	0.999993				2.1108
002936.SZ	2017	7.67259	1.5	20.4849	12.9594	0.271412	0.475542	-0.20413	26.8005	0.220811	0.999997				2.1108
002936.SZ	2018	7.76071	1.88	37.0932	3.44252	0.0939835	0.399285	-0.305301	26.7957	0.220811	0.999998			-1.6806	2.1108
002936.SZ	2018	7.86468	1.88	45.3117	6.82925	0.15372	0.411068	-0.257349	26.8183	0.220811	0.999999			-1.6806	2.1108
002936.SZ	2018	8.44969	1.88	42.5688	8.98619	0.137874	0.361994	-0.224121	26.8496	0.220811	0.999999			-1.6806	2.1108
002936.SZ	2018	8.12274	2.47	40.4608	8.19115	0.108569	0.341765	-0.233197	26.8678	0.220811	1	0.133571	0.167793	-1.6806	2.1108
002936.SZ	2019	8.00039	2.46	33.4312	2.75658	0.0181036	0.277548	-0.259445	26.9123	0.220811	1			-1.73801	1.9486
002936.SZ	2019	8.23582	2.39	37.0329	6.35209	-0.0773039	0.145236	-0.22254	26.8966	0.220811	1	0.134135	0.202478	-1.73801	1.9486
002936.SZ	2019	8.25256	2.38	34.5914	8.9869	-0.296983	0.0245748	-0.321558	26.9234	0.220811	1			-1.73801	1.9486
002936.SZ	2019	7.9707	2.37	33.3857	8.45596	-0.333385	-0.0017237	-0.331661	26.9388	0.220811	1	0.117026	0.214167	-1.73801	1.9486
002936.SZ	2020	7.74213	2.35	29.9115	2.73017	-0.404361	-0.00789394	-0.396467	27.0012	0.220811	1			-1.64628	1.7209
002936.SZ	2020	7.7978	2.16	29.6507	5.94038	-0.293246	0.0287193	-0.321965	27.0034	0.220811	1	0.11785	0.224849	-1.64628	1.7209
002936.SZ	2020	7.89871	2.1	23.7458	8.07084	-0.368134	-0.0744289	-0.293705	27.0063	0.220811	1			-1.64628	1.7209
002936.SZ	2020	8.39189	2.08	23.054	7.22369	-0.460615	-0.119114	-0.341501	27.0292	0.220811	1	0.0954543	0.19469	-1.64628	1.7209
002936.SZ	2021	8.50897	2.04	14.2807	2.46974	-0.555664	-0.224303	-0.331362	27.0411	0.220811	1			-1.53664	1.4567
002936.SZ	2021	8.55645	1.97	16.9695	5.19005	-0.55309	-0.190689	-0.362401	27.0724	0.220811	1	0.0888192	0.192503	-1.53664	1.4567
002936.SZ	2021	8.88921	1.95	16.2744	6.91864	-0.363353	-0.0648927	-0.298461	27.0547	0.220811	1			-1.53664	1.4567
002936.SZ	2021	10.0019	1.85	19.2673	5.71935	-0.332678	-0.0889131	-0.243765	27.0776	0.220811	1	0.0739089	0.172378	-1.53664	1.4567
002948.SZ	2017	6.45036	1.69	17.4874	7.03061	0.219237	0.681451	-0.462214	26.3651	0.0865492	0.54285	0.219295	0.0637547
002948.SZ	2017	8.5293	1.69	13.9805	7.28703	0.212039	0.730571	-0.518532	26.4478	0.160542	0.998784	0	0
002948.SZ	2018	8.83424	1.69	44.552	4.98578	0.161133	0.60324	-0.442107	26.4342	0.160542	0.999552	0.193993	0.0759483	-2.16848	1.818
002948.SZ	2018	8.65605	1.68	39.4458	7.43139	0.136784	0.603177	-0.466393	26.4842	0.160542	0.999835	0.221145	0.104069	-2.16848	1.818
002948.SZ	2019	9.20731	1.68	24.8749	2.0547	0.112448	0.522202	-0.409754	26.514	0.160542	0.9999			-2.06881	1.5389
002948.SZ	2019	8.68928	1.68	30.6288	4.88741	-0.0063832	0.389206	-0.395589	26.5675	0.160542	0.999939	0.192465	0.112426	-2.06881	1.5389
002948.SZ	2019	8.48879	1.67	31.9848	6.58734	-0.174963	0.277601	-0.452564	26.5954	0.160542	0.999963			-2.06881	1.5389
002948.SZ	2019	8.15742	1.65	28.8079	7.663	-0.246706	0.220077	-0.466783	26.6465	0.160542	0.999978	0.194728	0.166318	-2.06881	1.5389
002948.SZ	2020	8.06878	1.65	33.1143	2.0547	-0.277476	0.227258	-0.504734	26.6872	0.160542	0.999986			-1.83713	1.296
002948.SZ	2020	7.02011	1.63	35.6335	5.05896	-0.14814	0.306923	-0.455063	26.8112	0.160542	0.999992	0.17467	0.168002	-1.83713	1.296
002948.SZ	2020	6.82276	1.62	27.7466	6.72542	-0.125959	0.244655	-0.370614	26.8241	0.160542	0.999995			-1.83713	1.296
002948.SZ	2020	6.7214	1.51	22.7133	7.93771	-0.186022	0.198203	-0.384225	26.8541	0.160542	0.999997	0.189446	0.143641	-1.83713	1.296
002948.SZ	2021	6.83235	1.51	29.1737	2.08303	-0.185011	0.14635	-0.331362	26.8652	0.160542	0.999998			-1.636	1.2179
002948.SZ	2021	6.43695	1.49	26.6333	5.67657	-0.236504	0.125897	-0.362401	26.9411	0.160542	0.999999	0.198201	0.134561	-1.636	1.2179
002948.SZ	2021	6.49308	1.47	29.4714	7.54886	-0.052098	0.246363	-0.298461	26.9461	0.160542	0.999999			-1.636	1.2179
002948.SZ	2021	6.38157	1.34	31.3433	8.98115	-0.00601785	0.290577	-0.296594	26.9814	0.160542	1	0.19904	0.126936	-1.636	1.2179
002958.SZ	2017	7.13734	1.86	4.78243	11.9445	0.743757	1.02037	-0.276608	26.2489	0.0648941	0.99126
002958.SZ	2018	7.37411	1.71	10.7581	9.94825	0.579291	0.899008	-0.319717	26.3542	0.0648941	0.998043				1.4234
002958.SZ	2018	7.25596	1.57	12.4928	11.4516	0.540861	0.841411	-0.300549	26.4073	0.0648941	0.998813	0.151197	0.206045		1.4234
002958.SZ	2019	7.4991	1.43	22.0174	9.62036	0.105233	0.508751	-0.403518	26.5182	0.0648941	0.999735			-0.850507	1.3125
002958.SZ	2019	7.39365	1.46	18.7746	11.271	0.0408879	0.457084	-0.416196	26.5571	0.0648941	0.999839	0.13219	0.210303	-0.850507	1.3125
002958.SZ	2020	6.91436	1.46	16.9644	9.15805	-0.304991	0.114365	-0.419356	26.6951	0.0648941	0.999964			-0.949903	1.2759
002958.SZ	2020	7.30127	1.44	15.526	10.024	-0.350901	0.0333239	-0.384225	26.7316	0.0648941	0.999978	0.16303	0.257122	-0.949903	1.2759
002958.SZ	2021	8.11341	1.71	26.7557	7.92578	-0.25693	0.0415304	-0.298461	26.7851	0.0648941	0.999995			-0.924784	1.309
002958.SZ	2021	8.14289	1.74	21.8371	8.82185	-0.258044	0.0385501	-0.296594	26.7881	0.0648941	0.999997	0.13563	0.197696	-0.924784	1.309
002966.SZ	2018	7.60185	1.46	14.7845	5.66121	0.734363	0.986796	-0.252432	26.4549	0.230314	0.996674				1.689
002966.SZ	2018	7.90339	1.68	14.808	9.41351	0.495541	0.768955	-0.273414	26.4633	0.230314	0.998775	0	0		1.689
002966.SZ	2019	7.27735	1.58	40.4128	3.01326	0.31821	0.638474	-0.320264	26.5412	0.230314	0.999257			-0.674687	1.5649
002966.SZ	2019	7.41312	1.55	38.0885	5.98053	0.349343	0.661777	-0.312434	26.5541	0.230314	0.999549	0.190192	0.0822852	-0.674687	1.5649
002966.SZ	2019	8.17453	1.52	37.7145	7.61673	0.106676	0.393227	-0.286551	26.5774	0.230314	0.999727			-0.674687	1.5649
002966.SZ	2019	8.42957	1.53	35.6538	9.01645	-0.0446181	0.250936	-0.295554	26.5624	0.230314	0.999834	0.268116	0.056591	-0.674687	1.5649
002966.SZ	2020	7.67882	1.48	34.3224	2.814	-0.212778	0.0689212	-0.2817	26.6671	0.230314	0.999899			-1.03251	1.4834
002966.SZ	2020	7.90766	1.47	33.8392	5.26127	-0.212066	0.0753141	-0.28738	26.6646	0.230314	0.999939	0.283631	0.0576724	-1.03251	1.4834
002966.SZ	2020	7.92418	1.46	31.3679	7.31567	-0.181215	0.0273538	-0.208569	26.6808	0.230314	0.999963			-1.03251	1.4834
002966.SZ	2020	8.0478	1.38	27.3883	8.72652	-0.154666	0.0879784	-0.242645	26.6844	0.230314	0.999978	0.276986	0.0567415	-1.03251	1.4834
002966.SZ	2021	7.45253	1.27	32.0024	2.96137	-0.139246	0.0921289	-0.231375	26.791	0.230314	0.999986			-1.1507	1.5708
002966.SZ	2021	7.4383	1.22	30.4477	5.63087	-0.140982	0.0677617	-0.208744	26.809	0.230314	0.999992	0.283353	0.0574615	-1.1507	1.5708
002966.SZ	2021	7.55162	1.17	29.6252	7.79743	-0.107979	0.146305	-0.254284	26.8193	0.230314	0.999995			-1.1507	1.5708
002966.SZ	2021	7.56879	1.11	30.4412	9.58706	-0.0474001	0.116704	-0.164104	26.8392	0.230314	0.999997	0.258106	0.0552608	-1.1507	1.5708
600000.SH	2007	3.09273	1.46	6.55602	19.4318	0.201109	0.286846	-0.085737	27.5422	0.0914279	0.0613872	0.255028	0.106596		0.9996
600000.SH	2008	3.30716	1.38	6.07111	8.9488	0.207875	0.271189	-0.0633136	27.5798	0.104704	0.773243				1.0778
600000.SH	2008	3.4517	1.22	8.88652	18.4205	0.217905	0.294241	-0.0763363	27.6336	0.0773769	0.771552	0.248539	0.0980282		1.0778
600000.SH	2008	3.41539	1.19	8.23802	25.8269	0.212174	0.289061	-0.0768869	27.7403	0.132426	0.536517				1.0778
600000.SH	2008	3.18474	1.21	8.75631	25.8269	0.269237	0.352851	-0.083614	27.9006	0.0914279	0.685463	0.250391	0.0916798		1.0778
600000.SH	2009	3.00127	0.96	8.59117	6.5754	0.181845	0.304639	-0.122794	28.0366	0.104704	0.766413				1.016
600000.SH	2009	2.89328	0.9	9.23787	14.4728	0.186568	0.304639	-0.118071	28.1131	0.0490897	0.764679	0.0136617	0.00479161		1.016
600000.SH	2009	4.10246	0.93	8.1876	15.8023	0.156854	0.28503	-0.128175	28.0931	0.0512183	0.919185				1.016
600000.SH	2009	4.19589	0.8	8.92231	19.4091	0.137203	0.240253	-0.10305	28.1151	0.0390128	0.950173	0.217962	0.087101		1.016
600000.SH	2010	4.35385	0.71	9.45599	5.67425	0.148353	0.254108	-0.105754	28.1388	0.104704	0.759411				1.115
600000.SH	2010	4.27044	0.62	10.4814	11.9401	0.202423	0.264635	-0.0622114	28.2083	0.0773769	0.757633	0.020514	0.00954317		1.115
600000.SH	2010	4.14114	0.6	9.45722	18.1445	0.21439	0.285094	-0.0707038	28.312	0.122956	0.98866				1.115
600000.SH	2010	5.62559	0.51	9.33158	15.557	0.236449	0.291809	-0.0560711	28.4156	0.0311426	0.993107	0.214826	0.101759		1.115
600000.SH	2011	5.70072	0.44	10.3694	4.69345	0.167868	0.233791	-0.0659226	28.4509	0.0490897	0.752235				1.1718
600000.SH	2011	5.44309	0.42	10.9735	9.66073	0.141883	0.222581	-0.0806982	28.5292	0.0390128	0.997459	0.270596	0.128024		1.1718
600000.SH	2011	5.55276	0.4	9.92474	14.2632	0.196451	0.267828	-0.0713765	28.5558	0.0512183	0.998458				1.1718
600000.SH	2011	5.5702	0.44	9.33494	18.2925	0.140301	0.257499	-0.117197	28.6186	0.0210704	0.999064	0.287738	0.110041		1.1718
600000.SH	2012	5.62446	0.48	10.3652	5.02836	0.219151	0.316705	-0.0975541	28.6623	0.0490897	0.744882			-1.73699	1.2134
600000.SH	2012	5.39763	0.53	10.9909	10.5346	0.253356	0.332169	-0.0788135	28.7417	0.0512183	0.999656	0.296254	0.0971986	-1.73699	1.2134
600000.SH	2012	5.46093	0.58	11.0789	15.292	0.201479	0.299952	-0.0984735	28.7759	0.0512183	0.999791			-1.73699	1.2134
600000.SH	2012	5.71124	0.58	11.5609	19.0978	0.167929	0.243552	-0.0756228	28.7771	0.0210704	0.999873	0.300044	0.0955759	-1.73699	1.2134
600000.SH	2013	5.5482	0.59	15.6149	4.73403	0.13926	0.209472	-0.0702119	28.8571	0.0490897	0.737351				1.3661
600000.SH	2013	5.44988	0.67	15.5983	10.3171	0.0747477	0.176349	-0.101602	28.8747	0.0512183	0.999953	0.3044	0.0938578		1.3661
600000.SH	2013	5.52043	0.69	15.645	15.1239	-0.12201	-0.0165836	-0.105426	28.9103	0.0512183	0.999972				1.3661
600000.SH	2013	5.63098	0.74	14.8358	19.8816	-0.116624	0.0412503	-0.157875	28.934	0.0311426	0.999983	0.283544	0.111925		1.3661
600000.SH	2014	5.87186	0.77	21.5926	4.92085	-0.122612	0.0326373	-0.155249	28.9502	0.0490897	0.729641				1.4144
600000.SH	2014	5.63122	0.93	21.2472	10.3321	-0.122612	0.0326373	-0.155249	28.9997	0.0311426	0.999994	0.259252	0.12143		1.4144
600000.SH	2014	5.92672	0.96	20.3458	14.9967	-0.122612	0.0326373	-0.155249	29.0064	0.0512183	0.999996				1.4144
600000.SH	2014	6.27478	1.06	20.2937	17.9881	-0.180894	0.0141481	-0.195042	29.0651	0.0185213	0.999998	0.247689	0.132382		1.4144
600000.SH	2015	6.78499	1.18	25.1947	3.91689	-0.202703	0.0207231	-0.223426	29.0792	0.0391599	0.999999				1.4998
600000.SH	2015	6.27742	1.28	25.1213	8.34821	-0.0262191	0.456641	-0.48286	29.1579	0.0391599	0.999999	0.240523	0.143497		1.4998
600000.SH	2015	6.29574	1.36	24.0288	12.3427	0.0248662	0.324296	-0.29943	29.2043	0.0391599	0.999999				1.4998
600000.SH	2015	6.31597	1.56	22.8871	16.0066	-0.0521892	0.152618	-0.204807	29.2493	0.00687662	1	0.219438	0.14822		1.4998
600000.SH	2016	6.66319	1.6	34.0807	4.02899	-0.117516	0.137353	-0.254869	29.285	0.0106418	1				1.4039
600000.SH	2016	6.52124	1.65	32.9273	7.71965	-0.216972	0.0884646	-0.305437	29.3121	0.0106418	1	0.205272	0.146959		1.4039
600000.SH	2016	6.55262	1.72	32.3151	11.2829	-0.179686	0.0604387	-0.240124	29.3474	0.0106418	1				1.4039
600000.SH	2016	6.36703	1.89	32.7578	14.3934	-0.194529	-0.021137	-0.173392	29.3987	0.00687662	1	0.194758	0.141098		1.4039
600000.SH	2017	6.54148	1.92	37.3961	3.80174	-0.173239	0.0165438	-0.189783	29.4042	0.00687662	1				1.2786
600000.SH	2017	6.62972	2.09	37.8518	7.27279	-0.113188	0.0298087	-0.142996	29.4086	0.00687662	1	0.178454	0.151845		1.2786
600000.SH	2017	6.97083	2.35	36.7626	10.0298	-0.102544	0.0614428	-0.163987	29.4334	0.00687662	1				1.2786
600000.SH	2017	7.02246	2.14	36.5955	12.7619	-0.0190928	0.144894	-0.163987	29.4454	0.00687662	1	0.166813	0.152407		1.2786
600000.SH	2018	7.08974	2.13	33.6875	3.32534	0.0111644	0.146752	-0.135587	29.4447	0.00687662	1			-0.89971	1.2149
600000.SH	2018	7.34466	2.06	37.6374	6.45927	-0.0229318	0.0909646	-0.113896	29.438	0.00687662	1	0.162301	0.145169	-0.89971	1.2149
600000.SH	2018	7.58778	1.97	36.4254	9.45039	0.0216925	0.147749	-0.126057	29.4375	0.00687662	1			-0.89971	1.2149
600000.SH	2018	7.60588	1.92	34.8008	11.8138	-0.100073	0.0363384	-0.136411	29.4699	0.00687662	1	0.168123	0.156132	-0.89971	1.2149
600000.SH	2019	7.5666	1.88	37.2135	3.35466	-0.114346	0.0419552	-0.156301	29.5104	0.00687662	1			-1.8437	1.1912
600000.SH	2019	7.50266	1.83	34.1551	6.48648	-0.14761	0.025439	-0.173049	29.5271	0.00687662	1	0.175891	0.157406	-1.8437	1.1912
600000.SH	2019	8.05757	1.76	33.1753	8.93043	-0.185583	0.0123892	-0.197972	29.5466	0.00687662	1			-1.8437	1.1912
600000.SH	2019	8.00823	2.05	32.4289	10.6062	-0.172359	0.00569624	-0.178055	29.5778	0.00687662	1	0.175699	0.177632	-1.8437	1.1912
600000.SH	2020	7.98303	1.99	42.0901	3.00785	-0.337499	-0.0557995	-0.2817	29.619	0.00440916	0.716393			-1.77373	1.2039
600000.SH	2020	7.6076	1.92	38.9835	5.11277	-0.313693	-0.112436	-0.201257	29.6487	0.00687662	1	0.180401	0.16847	-1.77373	1.2039
600000.SH	2020	7.56217	1.85	38.5091	7.78659	-0.33393	-0.170022	-0.163908	29.6689	0.00687662	1			-1.77373	1.2039
600000.SH	2020	8.12326	1.73	29.4337	9.13463	-0.362135	-0.170022	-0.192113	29.7042	0.00687662	1	0.170174	0.150268	-1.77373	1.2039
600000.SH	2021	8.13063	1.64	30.5069	4.57317	-0.425042	-0.268757	-0.156285	29.7257	0.00687662	1	0.174736	0.140962	-1.52578	1.2194
600000.SH	2021	8.31586	1.62	29.3378	6.28207	-0.39758	-0.245513	-0.152068	29.7185	0.00687662	1			-1.52578	1.2194
600000.SH	2021	8.33524	1.61	28.8111	7.92754	-0.44932	-0.31683	-0.13249	29.7274	0.00687662	1	0.180226	0.13748	-1.52578	1.2194
600015.SH	2007	2.20408	2.25	21.1299	16.0941	0.147655	0.248465	-0.10081	27.1073	0.172636	0.118111	0.321428	0	-1.75789	0.9638
600015.SH	2008	2.3055	2.06	19.7542	13.3127	0.249283	0.325619	-0.0763363	27.166	0.172636	0.455737	0.341172	0.0707668	-1.70178	0.9958
600015.SH	2008	3.74794	1.82	23.3918	11.1987	0.287017	0.432139	-0.145122	27.3186	0.172636	0.748942	0.338383	0.0781391	-1.70178	0.9958
600015.SH	2009	3.5174	1.55	27.6682	5.91519	0.210472	0.39502	-0.184549	27.4085	0.0967115	0.899108	0.320726	0.0840122	-1.69918	1.0038
600015.SH	2009	3.57608	1.5	7.72023	12.437	0.212915	0.332368	-0.119453	27.4631	0.0736648	0.961631	0.318166	0.0893556	-1.69918	1.0038
600015.SH	2010	3.46852	1.28	8.16206	9.20782	0.237007	0.3869	-0.149893	27.5709	0.172636	0.98571	0.305495	0.0921007	-1.92989	0.9825
600015.SH	2010	3.41231	1.18	7.02192	16.874	0.263472	0.449635	-0.186163	27.6705	0.0588041	0.994719	0.298504	0.101676	-1.92989	0.9825
600015.SH	2011	5.1549	0.98	10.1706	7.25684	0.177006	0.385037	-0.20803	27.7627	0.0736648	0.998054	0.30246	0.113032	-2.03982	1.1641
600015.SH	2011	5.64417	0.96	9.43451	10.7287	0.138536	0.322536	-0.184	27.7078	0.0967115	0.998819			-2.03982	1.1641
600015.SH	2011	5.13849	0.92	9.692	14.4235	0.158682	0.323863	-0.16518	27.8495	0.0397856	0.999284	0.309217	0.117569	-2.03982	1.1641
600015.SH	2012	5.30518	0.88	10.9337	3.54438	0.206394	0.37571	-0.169316	27.8542	0.0980157	0.490484			-1.85842	1.2125
600015.SH	2012	5.06552	0.85	11.5472	8.85341	0.204459	0.379732	-0.175274	27.9345	0.0967115	0.999736	0.315244	0.115334	-1.85842	1.2125
600015.SH	2012	4.9217	0.85	11.3069	12.8949	0.151053	0.321965	-0.170912	28.0001	0.0967115	0.99984			-1.85842	1.2125
600015.SH	2012	5.01878	0.88	11.091	17.1242	0.110608	0.25364	-0.143032	28.029	0.0397856	0.999903	0.32848	0.110281	-1.85842	1.2125
600015.SH	2013	5.12848	0.9	12.9161	3.78815	-0.00126024	0.179738	-0.180998	28.0491	0.0980157	0.478576			-1.73105	1.2992
600015.SH	2013	5.48498	0.91	13.7884	8.82819	0.105999	0.255974	-0.149975	28.0412	0.0967115	0.999964	0.324002	0.112047	-1.73105	1.2992
600015.SH	2013	5.31844	0.92	13.5351	13.482	-0.0134697	0.0919564	-0.105426	28.0704	0.0967115	0.999978			-1.73105	1.2992
600015.SH	2013	5.1433	0.9	13.9698	18.0321	-0.0128544	0.0940991	-0.106953	28.1453	0.0588041	0.999987	0.314031	0.106531	-1.73105	1.2992
600015.SH	2014	5.20703	0.91	15.8131	4.13068	0.0504027	0.155578	-0.105175	28.1816	0.0980157	0.466562			-1.89422	1.2778
600015.SH	2014	5.17711	0.93	16.3817	9.43765	0.0504027	0.155578	-0.105175	28.2068	0.0588041	0.999995	0.295253	0.102154	-1.89422	1.2778
600015.SH	2014	5.43145	0.96	16.0979	13.6375	0.0504027	0.155578	-0.105175	28.2099	0.0967115	0.999997			-1.89422	1.2778
600015.SH	2014	5.51401	1.09	15.7493	17.6525	0.0325813	0.129527	-0.0969456	28.2471	0.0349722	0.999998	0.280109	0.100639	-1.89422	1.2778
600015.SH	2015	5.8212	1.1	11.7117	3.92042	0.00694484	0.0825212	-0.0755763	28.2305	0.0980157	0.45445			-1.59807	1.2443
600015.SH	2015	5.83122	1.35	17.9575	8.32931	0.259826	0.386835	-0.127009	28.2819	0.0739425	0.999999	0.272931	0.0959606	-1.59807	1.2443
600015.SH	2015	5.78791	1.37	18.7946	12.3858	0.237837	0.362112	-0.124275	28.2989	0.0739425	1			-1.59807	1.2443
600015.SH	2015	5.85904	1.52	21.6862	16.0084	0.108851	0.265855	-0.157004	28.3344	0.0129846	1	0.255039	0.0942496	-1.59807	1.2443
600015.SH	2016	6.81766	1.53	20.1799	3.1248	-0.171248	0.0551955	-0.226443	28.3703	0.0189617	0.442251			-0.96625	1.2952
600015.SH	2016	6.4032	1.56	22.7367	6.85393	-0.0610443	0.152858	-0.213902	28.4422	0.020094	1	0.240197	0.100549	-0.96625	1.2952
600015.SH	2016	6.55674	1.6	23.2062	9.8523	-0.131776	0.108348	-0.240124	28.4524	0.020094	1			-0.96625	1.2952
600015.SH	2016	6.49226	1.67	23.4846	12.9147	-0.195668	0.000360726	-0.196029	28.4881	0.0129846	1	0.227019	0.0955119	-0.96625	1.2952
600015.SH	2017	6.51623	1.69	23.7952	2.90735	-0.260818	-0.019325	-0.241493	28.5061	0.00880362	0.429976			-1.70457	1.2932
600015.SH	2017	6.58715	1.68	28.0227	6.20689	-0.240791	-0.0542564	-0.186534	28.5161	0.0129846	1	0.217372	0.0942438	-1.70457	1.2932
600015.SH	2017	6.70434	1.7	28.453	8.73736	-0.240791	-0.0542564	-0.186534	28.5254	0.0129846	1			-1.70457	1.2932
600015.SH	2017	6.7558	1.76	28.7208	11.76	-0.247288	-0.0607541	-0.186534	28.5509	0.0129846	1	0.203882	0.0950743	-1.70457	1.2932
600015.SH	2018	6.82864	1.76	25.4134	2.63921	-0.280646	-0.0756244	-0.205022	28.5648	0.0129846	1			-1.64612	1.2968
600015.SH	2018	6.9208	1.77	27.3452	5.69082	-0.237167	-0.0819304	-0.155236	28.5738	0.0129846	1	0.197056	0.0966181	-1.64612	1.2968
600015.SH	2018	6.98257	1.77	26.8593	8.01407	-0.250223	-0.078413	-0.17181	28.5915	0.0129846	1			-1.64612	1.2968
600015.SH	2018	8.15924	1.85	28.6444	9.59514	-0.227571	-0.0911595	-0.136411	28.6171	0.0129846	1	0.183058	0.10432	-1.64612	1.2968
600015.SH	2019	7.68701	1.85	32.8976	2.16209	-0.241139	-0.0848378	-0.156301	28.6584	0.00880362	0.426471			-1.55901	1.2074
600015.SH	2019	8.54139	1.84	26.2608	4.11573	-0.316884	-0.20617	-0.110714	28.7372	0.0129846	1	0.163304	0.115479	-1.55901	1.2074
600015.SH	2019	8.70517	1.88	24.9131	5.84539	-0.370463	-0.197832	-0.172631	28.7368	0.0129846	1			-1.55901	1.2074
600015.SH	2019	8.91611	1.83	23.8074	8.2109	-0.38258	-0.204525	-0.178055	28.7365	0.0129846	1	0.155089	0.114508	-1.55901	1.2074
600015.SH	2020	8.83494	1.82	25.5446	2.0547	-0.393225	-0.195946	-0.197279	28.7653	0.00880362	0.414114			-1.80409	1.2278
600015.SH	2020	8.32505	1.88	24.0558	3.49587	-0.427654	-0.200122	-0.227531	28.8145	0.0129846	1	0.139235	0.120197	-1.80409	1.2278
600015.SH	2020	8.26427	1.88	22.4756	5.19111	-0.495623	-0.351527	-0.144096	28.8345	0.0129846	1			-1.80409	1.2278
600015.SH	2020	8.31383	1.8	13.9987	7.6305	-0.517594	-0.387328	-0.130266	28.8547	0.0129846	1	0.138106	0.109911	-1.80409	1.2278
600015.SH	2021	8.16062	1.78	15.9396	3.90022	-0.551514	-0.417975	-0.133539	28.8888	0.0129846	1	0.133522	0.106037	-1.58922	1.2645
600015.SH	2021	8.26042	1.78	16.4126	5.60911	-0.4915	-0.339432	-0.152068	28.8978	0.0129846	1			-1.58922	1.2645
600015.SH	2021	8.1795	1.77	16.9657	7.94907	-0.527454	-0.36335	-0.164104	28.9329	0.0129846	1	0.133699	0.0882849	-1.58922	1.2645
600016.SH	2007	5.45623	1.22	10.6714	12.6233	-0.0529657	0.0478442	-0.10081	27.5474	0.115611	0.0749913	0.371144	0.156432	-2.05806	1.0334
600016.SH	2008	4.91399	1.16	13.8027	4.98274	-0.106621	0.00326714	-0.109888	27.6346	0.167453	0.75918			-1.82037	1.1664
600016.SH	2008	5.19886	1.21	16.8325	10.9478	-0.0302337	0.0824468	-0.112681	27.6914	0.115611	0.385602	0.3131	0.180567	-1.82037	1.1664
600016.SH	2008	5.41953	1.22	16.1916	15.0409	0.0435091	0.176955	-0.133446	27.6931	0.167453	0.561024			-1.82037	1.1664
600016.SH	2008	5.18537	1.2	13.2421	14.437	0.050058	0.173481	-0.123423	27.6839	0.115611	0.704286	0.187585	0.163987	-1.82037	1.1664
600016.SH	2009	4.95656	1.17	21.9707	4.33363	0.0253579	0.192721	-0.167363	27.7808	0.167453	0.9634			-1.95543	1.1255
600016.SH	2009	4.11712	0.86	34.3468	12.711	0.0131512	0.174077	-0.160926	27.9746	0.0647657	0.879003	0.192639	0.122224	-1.95543	1.1255
600016.SH	2009	4.30604	0.82	25.9849	16.9059	0.0500413	0.178217	-0.128175	27.9696	0.0647657	0.924758			-1.95543	1.1255
600016.SH	2009	6.23209	0.84	23.3476	13.6207	0.0385292	0.157982	-0.119453	27.9862	0.0493318	0.953663	0.169573	0.144226	-1.95543	1.1255
600016.SH	2010	6.30035	0.8	18.4668	4.57806	-0.020596	0.0851583	-0.105754	28.0264	0.167453	0.994966			-2.17973	1.2111
600016.SH	2010	5.94159	0.79	18.8645	9.21006	0.0249832	0.0995551	-0.0745719	28.1201	0.115611	0.982698	0.164764	0.163698	-2.17973	1.2111
600016.SH	2010	5.73704	0.75	15.8338	12.9436	0.0601987	0.14495	-0.0847516	28.1988	0.155478	0.98947			-2.17973	1.2111
600016.SH	2010	5.7715	0.69	16.2412	16.8046	0.104281	0.227397	-0.123116	28.2319	0.0393799	0.9936	0.183754	0.166267	-2.17973	1.2111
600016.SH	2011	5.46375	0.66	19.0476	5.6125	0.0984488	0.245054	-0.146605	28.3453	0.0647657	0.999317			-2.05412	1.3295
600016.SH	2011	5.40531	0.63	23.9628	12.0333	0.0480012	0.200633	-0.152631	28.4016	0.0493318	0.997641	0.206947	0.160219	-2.05412	1.3295
600016.SH	2011	5.85746	0.62	21.4976	17.3796	0.211374	0.323997	-0.112624	28.3833	0.0647657	0.998568			-2.05412	1.3295
600016.SH	2011	6.01643	0.63	21.3032	21.2087	0.222393	0.33959	-0.117197	28.4326	0.0266436	0.999131	0.221924	0.154247	-2.05412	1.3295
600016.SH	2012	5.93833	0.67	21.2023	6.50397	0.250299	0.37043	-0.120132	28.5136	0.0647657	0.999924			-2.10029	1.4589
600016.SH	2012	5.96407	0.69	26.4012	12.5446	0.236828	0.385895	-0.149067	28.5842	0.0647657	0.99968	0.222118	0.160908	-2.10029	1.4589
600016.SH	2012	5.68058	0.72	24.8007	18.4016	0.192289	0.337647	-0.145357	28.6641	0.0647657	0.999806			-2.10029	1.4589
600016.SH	2012	5.24732	0.76	25.1748	22.7288	0.0580067	0.226184	-0.168178	28.7979	0.0266436	0.999882	0.226499	0.160993	-2.10029	1.4589
600016.SH	2013	5.5659	0.76	30.3459	6.14424	0.0216775	0.202676	-0.180998	28.8249	0.0665409	0.647404			-2.08935	1.4769
600016.SH	2013	5.60709	0.78	30.4088	12.2872	-0.036216	0.1982	-0.234416	28.8578	0.0647657	0.999957	0.228859	0.151267	-2.08935	1.4769
600016.SH	2013	5.92252	0.78	29.5272	17.3825	-0.129264	0.0263564	-0.15562	28.8289	0.0647657	0.999974			-2.08935	1.4769
600016.SH	2013	6.33211	0.85	28.3494	21.1869	-0.133466	0.0521634	-0.18563	28.8023	0.0393799	0.999984	0.229757	0.170914	-2.08935	1.4769
600016.SH	2014	6.63842	0.87	32.1347	5.93397	-0.17529	0.0072532	-0.182543	28.8195	0.0647657	0.999999			-2.24776	1.5793
600016.SH	2014	6.42033	0.93	33.0559	11.3786	-0.194111	-0.011568	-0.182543	28.904	0.0393799	0.999994	0.226248	0.174484	-2.24776	1.5793
600016.SH	2014	6.38846	1.04	32.5383	15.5438	-0.194111	-0.011568	-0.182543	28.9579	0.0647657	0.999996			-2.24776	1.5793
600016.SH	2014	6.17055	1.17	31.9874	18.3919	-0.108986	0.0103964	-0.119382	29.0211	0.0234202	0.999998	0.199377	0.204606	-2.24776	1.5793
600016.SH	2015	6.51715	1.22	35.7424	5.18264	-0.0528715	0.0439671	-0.0968385	29.0215	0.0495178	0.999999			-2.13059	1.6339
600016.SH	2015	6.70328	1.36	38.8911	9.45916	0.211679	0.338688	-0.127009	29.0899	0.0495178	0.999999	0.188748	0.201404	-2.13059	1.6339
600016.SH	2015	6.87418	1.45	39.3225	12.9892	0.0201718	0.223207	-0.203035	29.1069	0.0495178	1			-2.13059	1.6339
600016.SH	2015	6.85256	1.6	38.9555	15.179	-0.0130596	0.191747	-0.204807	29.1397	0.00869552	1	0.194813	0.184833	-2.13059	1.6339
600016.SH	2016	6.62652	1.62	39.9362	4.36655	-0.0484277	0.127656	-0.176084	29.204	0.0134566	1			-2.15035	1.5381
600016.SH	2016	6.24086	1.67	39.1438	8.45462	0.059171	0.200631	-0.14146	29.2893	0.0134566	1	0.200433	0.166234	-2.15035	1.5381
600016.SH	2016	5.95583	1.57	39.0889	11.8822	-0.00668595	0.156136	-0.162822	29.3603	0.0134566	1			-2.15035	1.5381
600016.SH	2016	5.97073	1.68	38.9966	13.8563	-0.151337	0.0010971	-0.152434	29.4053	0.00869552	1	0.205839	0.145415	-2.15035	1.5381
600016.SH	2017	6.15691	1.68	42.9187	3.95536	-0.15757	0.00927268	-0.166843	29.4155	0.0059766	0.607767			-2.21728	1.5477
600016.SH	2017	6.49399	1.69	41.7098	7.64014	-0.147468	-0.00447158	-0.142996	29.3832	0.00869552	1	0.214189	0.143875	-2.21728	1.5477
600016.SH	2017	6.67435	1.69	40.5584	10.7815	-0.175153	-0.0321565	-0.142996	29.3737	0.00869552	1			-2.21728	1.5477
600016.SH	2017	6.60465	1.71	40.0115	13.0632	-0.186169	-0.0431723	-0.142996	29.4063	0.00869552	1	0.197356	0.150798	-2.21728	1.5477
600016.SH	2018	6.59451	1.71	46.6771	3.82103	-0.242708	-0.0855392	-0.157169	29.4232	0.0059766	0.597415			-2.05518	1.5233
600016.SH	2018	6.72883	1.72	46.6771	7.31971	-0.396269	-0.262349	-0.13392	29.4329	0.00869552	1	0.179711	0.174862	-2.05518	1.5233
600016.SH	2018	7.08106	1.75	46.6771	10.2163	-0.386156	-0.2601	-0.126057	29.4171	0.00869552	1			-2.05518	1.5233
600016.SH	2018	7.18955	1.76	46.6771	11.6775	-0.349103	-0.212692	-0.136411	29.4219	0.00869552	1	0.167433	0.212431	-2.05518	1.5233
600016.SH	2019	7.23036	1.75	46.6771	3.56391	-0.409603	-0.274764	-0.134839	29.455	0.0059766	0.617634			-2.08567	1.4672
600016.SH	2019	7.70696	1.75	46.6771	6.54181	-0.393062	-0.242164	-0.150898	29.478	0.00869552	1	0.148113	0.24327	-2.08567	1.4672
600016.SH	2019	8.01875	1.67	46.4418	9.16561	-0.397237	-0.224605	-0.172631	29.4674	0.00869552	1			-2.08567	1.4672
600016.SH	2019	7.94435	1.56	45.7202	10.3468	-0.411488	-0.233433	-0.178055	29.5304	0.00869552	1	0.136915	0.229529	-2.08567	1.4672
600016.SH	2020	7.88055	1.55	45.424	3.06412	-0.582431	-0.331399	-0.251032	29.5715	0.00869552	1			-2.33895	1.4079
600016.SH	2020	7.54451	1.69	43.7803	5.34074	-0.463267	-0.235736	-0.227531	29.5971	0.00869552	1	0.142316	0.220203	-2.33895	1.4079
600016.SH	2020	7.85985	1.83	40.3939	6.95982	-0.499669	-0.2911	-0.208569	29.5665	0.00869552	1			-2.33895	1.4079
600016.SH	2020	7.78748	1.82	26.8866	6.48538	-0.48692	-0.270691	-0.216229	29.5698	0.00869552	1	0.133783	0.195572	-2.33895	1.4079
600016.SH	2021	7.883	1.8	21.3201	2.62522	-0.496257	-0.290863	-0.205393	29.5859	0.00869552	1			-2.23667	1.3297
600016.SH	2021	8.3072	1.8	25.0891	4.55257	-0.472108	-0.290908	-0.1812	29.5868	0.00869552	1	0.136617	0.178245	-2.23667	1.3297
600016.SH	2021	8.53227	1.79	25.1372	5.97737	-0.505076	-0.250792	-0.254284	29.5792	0.00869552	1			-2.23667	1.3297
600016.SH	2021	8.43603	1.79	25.4905	5.94215	-0.514895	-0.27113	-0.243765	29.5702	0.00869552	1	0.151253	0.156357	-2.23667	1.3297
600036.SH	2007	5.18743	1.54	17.2274	22.4215	0.0933389	0.151422	-0.0580832	27.9015	0.0994229	0.103171	0.297516	0.0968477	-2.91751	1.0407
600036.SH	2008	5.44204	1.42	13.4116	8.45216	0.0831899	0.146504	-0.0633136	27.9486	0.144006	0.921251			-2.59587	1.049
600036.SH	2008	5.55212	1.25	16.087	17.0912	0.197045	0.225477	-0.0560711	27.9645	0.0994229	0.433619	0.300275	0.0866796	-2.59587	1.049
600036.SH	2008	5.81755	1.2	15.8122	21.1072	0.219468	0.279473	-0.0600054	28.0675	0.144006	0.602414			-2.59587	1.049
600036.SH	2008	5.07578	1.11	15.2293	25.8269	0.237301	0.340266	-0.102965	28.0832	0.0994229	0.735359	0.294596	0.11764	-2.59587	1.049
600036.SH	2009	4.56293	1.01	20.5614	5.12103	0.0267368	0.1941	-0.167363	28.2193	0.144006	0.988961			-2.37672	0.9797
600036.SH	2009	4.26735	0.86	24.5207	9.8141	0.0050627	0.165989	-0.160926	28.3105	0.0556971	0.893075	0.285879	0.11393	-2.37672	0.9797
600036.SH	2009	4.33859	0.83	23.3268	14.9454	0.0799382	0.190513	-0.110575	28.3326	0.0556971	0.93371			-2.37672	0.9797
600036.SH	2009	4.48673	0.82	21.541	19.6534	0.111711	0.184827	-0.0731154	28.3576	0.0424243	0.959252	0.277144	0.129067	-2.37672	0.9797
600036.SH	2010	5.37514	0.74	19.8848	4.99856	0.139531	0.214565	-0.0750339	28.4191	0.144006	0.998499			-2.50548	1.0108
600036.SH	2010	5.46953	0.67	20.0128	10.5759	0.152553	0.214764	-0.0622114	28.4563	0.0994229	0.984812	0.282347	0.13729	-2.50548	1.0108
600036.SH	2010	5.64121	0.64	20.3302	15.4649	0.150472	0.235223	-0.0847516	28.4895	0.133708	0.99076			-2.50548	1.0108
600036.SH	2010	5.57776	0.68	20.0359	19.2297	0.201475	0.288827	-0.0873518	28.5075	0.0338659	0.994386	0.291154	0.130017	-2.50548	1.0108
600036.SH	2011	5.52388	0.61	22.2461	6.17046	0.0910874	0.215773	-0.124685	28.5806	0.0556971	0.999797			-2.34087	1.073
600036.SH	2011	5.50211	0.61	22.4509	12.7895	0.133072	0.285704	-0.152631	28.603	0.0424243	0.997931	0.307197	0.124124	-2.34087	1.073
600036.SH	2011	5.84245	0.59	20.865	18.452	-0.00902267	0.174978	-0.184	28.5993	0.0556971	0.998745			-2.34087	1.073
600036.SH	2011	5.90382	0.56	20.6433	21.8938	-0.0368741	0.154598	-0.191472	28.6588	0.0229129	0.999238	0.309818	0.113494	-2.34087	1.073
600036.SH	2012	5.98172	0.56	24.0867	6.56727	-0.0590299	0.137237	-0.196267	28.7174	0.0556971	0.999989			-2.00647	1.091
600036.SH	2012	5.45827	0.56	23.5964	12.8891	-0.0630208	0.140151	-0.203172	28.8318	0.0556971	0.99972	0.319027	0.0971342	-2.00647	1.091
600036.SH	2012	6.07241	0.59	22.7645	18.2185	-0.0316913	0.139221	-0.170912	28.7767	0.0556971	0.99983			-2.00647	1.091
600036.SH	2012	5.88014	0.61	22.0461	22.5907	-0.091789	0.0512429	-0.143032	28.8572	0.0229129	0.999897	0.317183	0.0884349	-2.00647	1.091
600036.SH	2013	6.10677	0.66	24.8566	6.06739	-0.0945596	0.0382383	-0.132798	28.8876	0.0556971	0.999999			-1.85605	1.2494
600036.SH	2013	5.57645	0.71	25.9394	12.3606	-0.0644006	0.0607156	-0.125116	28.9688	0.0556971	0.999962	0.313744	0.0825575	-1.85605	1.2494
600036.SH	2013	6.62161	0.79	25.5908	15.3498	-0.186232	-0.125972	-0.0602603	28.9882	0.0556971	0.999977			-1.85605	1.2494
600036.SH	2013	6.62175	0.83	25.4072	19.4551	-0.184963	-0.123829	-0.0611333	29.0214	0.0338659	0.999986	0.292908	0.0988535	-1.85605	1.2494
600036.SH	2014	6.44429	0.85	35.9375	5.273	-0.250598	-0.121082	-0.129516	29.1137	0.0556971	1			-2.13931	1.0934
600036.SH	2014	5.68959	0.98	36.0812	10.6574	-0.250598	-0.121082	-0.129516	29.2471	0.0338659	0.999995	0.264749	0.108645	-2.13931	1.0934
600036.SH	2014	6.40315	1.1	34.2006	15.185	-0.250598	-0.121082	-0.129516	29.1834	0.0556971	0.999997			-2.13931	1.0934
600036.SH	2014	6.65831	1.11	32.4744	17.7899	-0.200137	-0.103192	-0.0969456	29.1853	0.0201409	0.999998	0.245485	0.122639	-2.13931	1.0934
600036.SH	2015	6.76551	1.24	34.205	5.20994	-0.118528	-0.0824598	-0.0560711	29.2221	0.0425842	0.999999			-2.04283	1.1359
600036.SH	2015	6.37625	1.5	36.5209	9.96311	0.138126	0.265135	-0.127009	29.2838	0.0425842	0.999999	0.237812	0.125155	-2.04283	1.1359
600036.SH	2015	6.70137	1.6	35.2475	13.9403	0.234723	0.383689	-0.148966	29.284	0.0425842	1			-2.04283	1.1359
600036.SH	2015	6.60748	1.68	32.1347	16.0378	0.205822	0.385873	-0.180051	29.3312	0.00747796	1	0.22029	0.141321	-2.04283	1.1359
600036.SH	2016	6.99647	1.81	41.1076	4.84645	0.229205	0.429499	-0.200294	29.3233	0.0115723	1			-2.14517	0.9841
600036.SH	2016	6.84789	1.83	40.243	9.31781	0.242727	0.430774	-0.188047	29.3425	0.0115723	1	0.210447	0.138313	-2.14517	0.9841
600036.SH	2016	7.14297	1.87	37.163	13.1705	0.276045	0.416508	-0.140464	29.3473	0.0115723	1			-2.14517	0.9841
600036.SH	2016	6.78796	1.87	35.6082	15.465	0.243762	0.358432	-0.11467	29.4131	0.00747796	1	0.189868	0.145263	-2.14517	0.9841
600036.SH	2017	7.02961	1.76	38.8279	4.76312	0.283379	0.408889	-0.125509	29.4229	0.00747796	1			-2.07607	0.9904
600036.SH	2017	6.80395	1.71	37.0742	9.35603	0.30814	0.413056	-0.104916	29.4555	0.00747796	1	0.17334	0.144487	-2.07607	0.9904
600036.SH	2017	7.14253	1.66	35.1943	13.4268	0.30814	0.413056	-0.104916	29.4506	0.00747796	1			-2.07607	0.9904
600036.SH	2017	7.67577	1.61	34.4255	14.613	0.262543	0.36746	-0.104916	29.4712	0.00747796	1	0.159912	0.156859	-2.07607	0.9904
600036.SH	2018	7.98887	1.48	38.1053	4.5463	0.267415	0.38273	-0.115315	29.464	0.00747796	1			-2.16315	1.0406
600036.SH	2018	7.71034	1.43	38.9501	8.90168	0.279913	0.39381	-0.113896	29.5086	0.00747796	1	0.16066	0.146376	-2.16315	1.0406
600036.SH	2018	8.1259	1.42	37.3226	12.7747	0.27452	0.379682	-0.105162	29.5042	0.00747796	1			-2.16315	1.0406
600036.SH	2018	8.05851	1.36	35.4734	14.8672	0.154899	0.313023	-0.158124	29.5399	0.00747796	1	0.159275	0.178412	-2.16315	1.0406
600036.SH	2019	8.43401	1.35	36.9077	4.44946	0.187536	0.322375	-0.134839	29.5471	0.00747796	1			-2.32298	1.0259
600036.SH	2019	7.97971	1.23	36.7994	8.86036	0.217575	0.347753	-0.130178	29.6042	0.00747796	1	0.143735	0.18628	-2.32298	1.0259
600036.SH	2019	8.25149	1.19	36.8295	12.8989	0.29972	0.42638	-0.126659	29.6197	0.00747796	1			-2.32298	1.0259
600036.SH	2019	8.32799	1.16	35.822	15.1242	0.264961	0.443016	-0.178055	29.6348	0.00747796	1	0.137598	0.193679	-2.32298	1.0259
600036.SH	2020	8.35003	1.11	40.2687	4.31074	0.30614	0.457374	-0.151233	29.6808	0.00747796	1			-2.08975	0.9638
600036.SH	2020	7.95611	1.14	38.7454	7.83668	0.347779	0.480876	-0.133097	29.7144	0.00747796	1	0.126029	0.199176	-2.08975	0.9638
600036.SH	2020	8.70115	1.13	37.4362	10.8591	0.401492	0.50989	-0.108398	29.7299	0.00747796	1			-2.08975	0.9638
600036.SH	2020	8.73478	1.07	36.3021	13.4125	0.428875	0.524451	-0.0955759	29.7547	0.00747796	1	0.140358	0.193727	-2.08975	0.9638
600036.SH	2021	8.79268	1.02	41.5653	4.23296	0.370455	0.459947	-0.0894916	29.7903	0.00747796	1			-1.86714	0.9638
600036.SH	2021	8.57054	1.01	41.1309	8.09488	0.400459	0.513073	-0.112614	29.8155	0.00747796	1	0.140757	0.193345	-1.86714	0.9638
600036.SH	2021	8.92425	0.93	40.0827	11.8565	0.391829	0.516583	-0.124754	29.819	0.00747796	1			-1.86714	0.9638
600036.SH	2021	9.3597	0.91	38.4401	13.9583	0.36664	0.446301	-0.0796605	29.8555	0.00747796	1	0.155001	0.186758	-1.86714	0.9638
600908.SH	2015	6.33635	1.17	9.72992	11.1919	0.619716	1.50767	-0.846887	25.4725	1	0.0375186	0	0
600908.SH	2016	7.11909	1.39	8.222	9.95781	0.252302	0.840388	-0.588087	25.5486	1	0.614083	0.384803	0.0211833	-1.20497	1.4142
600908.SH	2017	6.95628	1.31	11.0352	2.61745	0.216404	0.70196	-0.485556	25.5887	1	0.743966			-1.26377	1.4063
600908.SH	2017	7.13243	1.31	10.3391	5.80405	0.0455443	0.467318	-0.421774	25.5589	1	0.835782	0.35409	0.0189526	-1.26377	1.4063
600908.SH	2017	7.07472	1.27	8.44492	8.37375	0.0702444	0.445118	-0.374874	25.5922	1	0.896906			-1.26377	1.4063
600908.SH	2017	6.82002	1.38	5.82322	10.6172	0.0718818	0.370295	-0.298413	25.6442	1	0.936137	0.340821	0.0175516	-1.26377	1.4063
600908.SH	2018	7.32252	1.35	8.15405	2.5899	0.0511069	0.343863	-0.292757	25.6669	1	0.960764			-1.02089	1.3766
600908.SH	2018	7.3864	1.33	7.44926	5.58361	0.0957036	0.35338	-0.257676	25.6645	1	0.976015	0.316701	0.0155029	-1.02089	1.3766
600908.SH	2018	7.30106	1.28	6.47853	8.093	0.158599	0.355629	-0.19703	25.7056	1	0.985383			-1.02089	1.3766
600908.SH	2018	7.07857	1.24	6.36461	9.84314	0.122929	0.356126	-0.233197	25.7628	1	0.991109	0.320759	0.0145857	-1.02089	1.3766
600908.SH	2019	6.94231	1.21	12.8539	2.74741	0.118117	0.377561	-0.259445	25.7951	1	0.994598			-1.31621	1.3415
600908.SH	2019	6.87338	1.11	14.1185	5.87165	0.127326	0.377802	-0.250476	25.8039	1	0.99672	0.287914	0.0172958	-1.31621	1.3415
600908.SH	2019	7.00105	1.14	15.3893	8.47087	-0.0458654	0.314391	-0.360257	25.8162	1	0.998009			-1.31621	1.3415
600908.SH	2019	7.24483	1.21	16.813	10.6729	-0.0239626	0.307698	-0.331661	25.8103	1	0.998792	0.291589	0.0187899	-1.31621	1.3415
600908.SH	2020	7.1787	1.11	25.3598	2.82313	0.0638477	0.314879	-0.251032	25.8577	1	0.999267			-1.05358	1.2824
600908.SH	2020	6.89755	1.14	19.5649	5.68862	0.0206871	0.276781	-0.256093	25.8806	1	0.999555	0.27506	0.0168001	-1.05358	1.2824
600908.SH	2020	6.82655	1.17	15.7862	8.29124	0.00611909	0.214688	-0.208569	25.9039	1	0.99973			-1.05358	1.2824
600908.SH	2020	7.81603	1.1	15.8781	9.3954	-0.040583	0.175646	-0.216229	25.9163	1	0.999836	0.266176	0.0149036	-1.05358	1.2824
600908.SH	2021	7.58804	0.98	23.2588	2.53447	-0.0382269	0.122206	-0.160433	25.9761	1	0.999901			-1.14863	1.2267
600908.SH	2021	7.83951	0.93	21.8437	5.20924	-0.0663729	0.142371	-0.208744	26.009	1	0.99994	0.261843	0.0116387	-1.14863	1.2267
600908.SH	2021	7.65252	0.93	20.2737	7.90712	0.0200857	0.202348	-0.182262	26.0382	1	0.999964			-1.14863	1.2267
600908.SH	2021	7.89224	0.93	19.433	10.16	0.0297458	0.162236	-0.13249	26.0304	1	0.999978	0.2656	0.0102946	-1.14863	1.2267
600919.SH	2014	5.39965	1.3	11.7952	15.5161	0.259552	1.24778	-0.846887	27.6686	0.0597613	0.99984
600919.SH	2015	5.07889	1.43	14.5315	14.5035	-0.115934	0.730952	-0.846887	27.8859	0.0221884	0.999978
600919.SH	2016	4.94669	1.43	21.5872	7.92017	-0.0416031	0.457557	-0.49916	27.9934	0.0343371	0.999992			-1.15441	1.4278
600919.SH	2016	5.18146	1.43	20.1435	10.2614	-0.0649676	0.31562	-0.380588	28.0776	0.0343371	0.999995			-1.15441	1.4278
600919.SH	2016	5.26856	1.43	19.4966	12.6319	-0.204935	0.105763	-0.310699	28.1	0.0221884	0.999997	0.215258	0.0875845	-1.15441	1.4278
600919.SH	2017	4.94281	1.43	19.611	3.48103	-0.264738	0.00625857	-0.270996	28.1901	0.016035	0.592496			-0.799561	1.4436
600919.SH	2017	5.05709	1.43	18.7261	7.12277	-0.267868	-0.0305086	-0.23736	28.1775	0.0221884	0.999999	0.2115	0.0732222	-0.799561	1.4436
600919.SH	2017	5.20464	1.42	18.5415	10.2585	-0.271628	-0.00527062	-0.266357	28.1835	0.0221884	0.999999			-0.799561	1.4436
600919.SH	2017	6.37247	1.41	17.8035	10.6498	-0.27253	-0.0351706	-0.23736	28.2023	0.0221884	1	0.215764	0.0653103	-0.799561	1.4436
600919.SH	2018	6.47034	1.41	23.3258	2.85777	-0.226338	-0.0460975	-0.18024	28.2175	0.016035	0.581892			-1.33659	1.3564
600919.SH	2018	6.38213	1.4	26.0889	5.86564	-0.241621	-0.0635969	-0.178024	28.2451	0.0221884	1	0.229145	0.0624756	-1.33659	1.3564
600919.SH	2018	6.26215	1.39	27.3522	8.55216	-0.225403	-0.0283726	-0.19703	28.2934	0.0221884	1			-1.33659	1.3564
600919.SH	2018	6.46502	1.39	27.7569	10.6522	-0.0793837	0.101952	-0.181335	28.2864	0.0221884	1	0.230309	0.0734342	-1.33659	1.3564
600919.SH	2019	6.45149	1.39	46.6771	2.96445	-0.086225	0.0700765	-0.156301	28.3269	0.016035	0.60104			-1.07564	1.2845
600919.SH	2019	6.28969	1.39	46.6771	6.23854	0.010573	0.207415	-0.196842	28.3474	0.0221884	1	0.221168	0.0894197	-1.07564	1.2845
600919.SH	2019	6.5144	1.39	45.9538	9.05027	0.084403	0.309595	-0.225192	28.3569	0.0221884	1			-1.07564	1.2845
600919.SH	2019	6.60688	1.38	43.2191	10.9647	0.0706348	0.302902	-0.232267	28.3562	0.0221884	1	0.214675	0.102122	-1.07564	1.2845
600919.SH	2020	6.44826	1.38	40.8227	3.08987	0.180453	0.331687	-0.151233	28.4183	0.016035	0.590576			-1.09633	1.2982
600919.SH	2020	7.26032	1.37	36.0986	5.21722	0.255217	0.388314	-0.133097	28.431	0.016035	0.587796	0.206124	0.133653	-1.09633	1.2982
600919.SH	2020	7.28177	1.33	32.5443	7.54884	0.226629	0.370725	-0.144096	28.4489	0.0221884	1			-1.09633	1.2982
600919.SH	2020	7.78818	1.32	28.9079	8.57854	0.286239	0.416505	-0.130266	28.4803	0.0221884	1	0.202702	0.140259	-1.09633	1.2982
600919.SH	2021	7.50852	1.12	27.3543	8.31049	0.0374309	0.189499	-0.152068	28.5798	0.0221884	1			-1.30246	1.2998
600919.SH	2021	7.56263	1.08	28.6832	10.3048	0.220424	0.300084	-0.0796605	28.5938	0.0221884	1	0.220411	0.125106	-1.30246	1.2998
600926.SH	2015	5.84882	1.36	11.0168	11.6171	0.34988	0.918862	-0.568982	27.0246	0.0752136	1				1.5609
600926.SH	2016	5.98133	1.64	11.2484	6.82229	0.203462	0.661385	-0.457923	27.0634	0.116395	1			-0.779189	1.5676
600926.SH	2016	5.35264	1.62	14.8261	10.3387	-0.0910889	0.300969	-0.392058	27.3031	0.0752136	1	0.154964	0.110762	-0.779189	1.5676
600926.SH	2017	5.36733	1.61	11.592	3.29749	-0.147093	0.23431	-0.381403	27.3303	0.0752136	1			-0.791103	1.6928
600926.SH	2017	5.32657	1.61	10.2011	6.30151	-0.158463	0.13995	-0.298413	27.3488	0.0752136	1	0.164282	0.0899857	-0.791103	1.6928
600926.SH	2017	5.17222	1.6	9.96884	8.88395	-0.168001	0.166247	-0.334248	27.4051	0.0752136	1			-0.791103	1.6928
600926.SH	2017	6.21967	1.59	13.1304	8.77924	-0.158463	0.13995	-0.298413	27.4487	0.0752136	1	0.159682	0.0974798	-0.791103	1.6928
600926.SH	2018	6.36648	1.57	16.1781	2.83683	-0.0799425	0.12508	-0.205022	27.46	0.0752136	1			-1.23709	1.6425
600926.SH	2018	6.34045	1.56	16.6851	5.55561	-0.111788	0.0907123	-0.202501	27.4766	0.0752136	1	0.158548	0.0893524	-1.23709	1.6425
600926.SH	2018	6.41845	1.52	16.4186	7.9019	0.0195979	0.216628	-0.19703	27.4918	0.0752136	1			-1.23709	1.6425
600926.SH	2018	6.20642	1.45	17.9538	9.46754	0.0855568	0.318753	-0.233197	27.5488	0.0752136	1	0.133551	0.102541	-1.23709	1.6425
600926.SH	2019	6.36944	1.4	30.1063	3.04916	0.161763	0.392272	-0.230509	27.5634	0.0752136	1			-1.22088	1.5668
600926.SH	2019	6.30992	1.38	30.8504	6.07458	0.264347	0.514823	-0.250476	27.5763	0.0752136	1	0.113137	0.112304	-1.22088	1.5668
600926.SH	2019	6.2709	1.35	29.3495	8.62857	0.278883	0.533475	-0.254592	27.6115	0.0752136	1			-1.22088	1.5668
600926.SH	2019	6.10745	1.34	27.0713	10.5559	0.289772	0.552363	-0.262591	27.6548	0.0752136	1	0.120588	0.135128	-1.22088	1.5668
600926.SH	2020	6.97048	1.29	30.7221	2.98592	0.282931	0.533963	-0.251032	27.6703	0.0752136	1			-1.06778	1.5267
600926.SH	2020	7.34051	1.24	27.7681	5.17197	0.292663	0.548756	-0.256093	27.7001	0.0752136	1	0.0926256	0.165901	-1.06778	1.5267
600926.SH	2020	7.1527	1.09	24.4116	7.01782	0.188532	0.450748	-0.262216	27.7363	0.0752136	1			-1.06778	1.5267
600926.SH	2020	6.91572	1.07	22.3092	8.82541	0.237013	0.479658	-0.242645	27.7874	0.0752136	1	0.123141	0.15499	-1.06778	1.5267
600926.SH	2021	6.62729	0.98	28.7418	5.872	0.126037	0.334781	-0.208744	27.883	0.0752136	1	0.12176	0.122225	-1.20588	1.468
600926.SH	2021	6.60449	0.9	29.499	8.00977	0.109638	0.363922	-0.254284	27.9162	0.0752136	1			-1.20588	1.468
600926.SH	2021	6.47727	0.86	28.3553	10.282	0.169271	0.333375	-0.164104	27.9607	0.0752136	1	0.129897	0.104332	-1.20588	1.468
600928.SH	2017	7.56664	1.24	15.6344	11.8603	0.330444	1.02573	-0.695282	26.1791	0.322952	0.991895	0.192353	0.0942655
600928.SH	2018	7.86618	1.2	15.4999	6.41262	0.426227	0.790378	-0.364151	26.1977	0.322952	0.997011				1.2672
600928.SH	2018	8.21146	1.2	14.5938	11.8293	0.333695	0.740206	-0.406511	26.2183	0.322952	0.998899	0.111469	0.150259		1.2672
600928.SH	2019	8.96799	1.23	21.2236	3.09832	0.216563	0.626317	-0.409754	26.2536	0.322952	0.999332			-0.541014	1.2231
600928.SH	2019	8.79945	1.19	17.6937	5.89048	0.224777	0.53968	-0.314903	26.2728	0.322952	0.999595	0.106425	0.169217	-0.541014	1.2231
600928.SH	2019	8.74086	1.19	17.917	8.67036	-0.014466	0.307092	-0.321558	26.3045	0.322952	0.999754			-0.541014	1.2231
600928.SH	2019	8.50486	1.18	17.8881	11.3173	-0.0674429	0.228111	-0.295554	26.3519	0.322952	0.999851	0.108885	0.189789	-0.541014	1.2231
600928.SH	2020	8.7175	1.17	18.4422	3.13865	-0.240563	0.112938	-0.353501	26.362	0.247857	0.88287			-0.653531	1.2015
600928.SH	2020	8.13037	1.17	13.8474	5.59109	-0.263888	0.0967409	-0.360629	26.4146	0.322952	0.999945	0.104038	0.150745	-0.653531	1.2015
600928.SH	2020	8.16871	1.18	12.6586	8.03306	-0.296351	0.0330518	-0.329403	26.4382	0.322952	0.999967			-0.653531	1.2015
600928.SH	2020	8.363	1.18	13.0367	10.769	-0.359956	-0.0184558	-0.341501	26.4481	0.322952	0.99998	0.102781	0.140037	-0.653531	1.2015
600928.SH	2021	8.14098	1.19	12.7661	5.42396	-0.360846	-0.0461074	-0.314739	26.4957	0.322952	0.999993	0.0901574	0.119021	-1.13071	1.2524
600928.SH	2021	7.96519	1.34	13.9362	7.58449	-0.230845	0.0676152	-0.298461	26.5415	0.322952	0.999995			-1.13071	1.2524
600928.SH	2021	7.98092	1.32	16.8024	10.1703	-0.235248	0.0613465	-0.296594	26.5693	0.322952	0.999997	0.0981143	0.102347	-1.13071	1.2524
601009.SH	2007	10.0019	1.79	0.764617	9.14758	-0.171431	-0.0374213	-0.13401	25.0548	0.743582	0.0482721	0.208068	0.096758	-1.2847	1.1303
601009.SH	2008	10.0019	8.0373	19.4655	12.834	0.225941	0.371063	-0.145122	25.2634	0.743582	0.663526	0.178066	0.109242	-1.43575	1.2296
601009.SH	2009	8.85184	1.37	19.0464	6.97468	0.305517	0.444345	-0.138828	25.5885	0.416558	0.859934	0.123556	0.0953896	-1.47319	1.3466
601009.SH	2009	8.08666	1.26	14.0087	10.3303	0.24524	0.392231	-0.146991	25.7107	0.416558	0.912538			-1.47319	1.3466
601009.SH	2009	8.13569	1.22	15.7143	12.6936	0.269353	0.388806	-0.119453	25.731	0.31729	0.946	0.131784	0.113063	-1.47319	1.3466
601009.SH	2010	6.74197	1.05	16.6955	9.06925	0.208998	0.310637	-0.101638	26.0022	0.743582	0.979785	0.160349	0.118427	-1.346	1.5233
601009.SH	2010	6.97561	0.98	15.8389	13.2186	0.140642	0.240294	-0.0996514	26.0144	1	0.98769			-1.346	1.5233
601009.SH	2010	8.5648	0.97	12.8862	12.2207	0.191657	0.334369	-0.142712	26.1237	0.253282	0.992515	0.222006	0.0849708	-1.346	1.5233
601009.SH	2011	8.19855	0.91	13.1554	3.99438	0.157566	0.282251	-0.124685	26.2076	0.416558	0.998656			-1.4214	1.6366
601009.SH	2011	7.54646	0.85	12.1792	8.03106	0.132392	0.259724	-0.127332	26.2982	0.31729	0.99724	0.235379	0.081144	-1.4214	1.6366
601009.SH	2011	7.81465	0.82	11.3324	11.4631	0.0501449	0.208879	-0.158734	26.2962	0.416558	0.998325			-1.4214	1.6366
601009.SH	2011	7.73773	0.78	12.7402	14.8382	0.0401661	0.180649	-0.140483	26.3644	0.171365	0.998984	0.259942	0.0719323	-1.4214	1.6366
601009.SH	2012	7.40959	0.73	18.969	4.56624	0.0227492	0.16675	-0.144	26.453	0.416558	0.999834			-1.0404	1.4777
601009.SH	2012	6.9717	0.75	19.437	9.44634	-0.0384978	0.136776	-0.175274	26.5352	0.416558	0.999626	0.2682	0.0765452	-1.0404	1.4777
601009.SH	2012	7.16711	0.78	15.9834	12.5532	-0.0647312	0.106181	-0.170912	26.5302	0.416558	0.999773			-1.0404	1.4777
601009.SH	2012	7.21679	0.83	15.568	16.3015	-0.0201901	0.174757	-0.194947	26.5633	0.171365	0.999862	0.257187	0.0685046	-1.0404	1.4777
601009.SH	2013	6.69374	0.83	13.6602	4.59592	-0.0548203	0.126178	-0.180998	26.6907	0.416558	0.999978			-0.708627	1.7992
601009.SH	2013	6.35621	0.92	14.4461	9.2966	-0.096902	0.137514	-0.234416	26.7395	0.416558	0.999949	0.256053	0.0719096	-0.708627	1.7992
601009.SH	2013	6.25288	0.92	13.0072	12.9349	-0.0176106	0.225629	-0.243239	26.7779	0.416558	0.999969			-0.708627	1.7992
601009.SH	2013	6.18723	0.89	13.1894	16.8698	0.0804977	0.295675	-0.215177	26.7964	0.253282	0.999981	0.282909	0.0857793	-0.708627	1.7992
601009.SH	2014	5.69935	0.89	16.1028	4.98245	0.255792	0.411041	-0.155249	26.9462	0.416558	0.999997			-0.730302	2.1108
601009.SH	2014	5.73764	0.93	16.9423	9.80921	0.234142	0.416685	-0.182543	26.965	0.253282	0.999993	0.235958	0.0828218	-0.730302	2.1108
601009.SH	2014	5.67043	0.94	16.4102	13.5441	0.255792	0.411041	-0.155249	27.0264	0.416558	0.999996			-0.730302	2.1108
601009.SH	2014	5.71993	0.94	15.9888	17.2531	0.126454	0.269556	-0.143102	27.0744	0.150633	0.999997	0.220089	0.0824668	-0.730302	2.1108
601009.SH	2015	5.17874	0.95	17.372	5.21965	0.219088	0.315926	-0.0968385	27.219	0.421664	0.726164			-0.930966	2.005
601009.SH	2015	6.06195	0.95	18.2667	8.12301	0.432112	0.594853	-0.162741	27.3181	0.318487	0.999999	0.190611	0.0869207	-0.930966	2.005
601009.SH	2015	5.79841	0.95	17.4108	11.7068	0.246581	0.546011	-0.29943	27.3699	0.318487	0.999999			-0.930966	2.005
601009.SH	2015	6.51088	0.83	17.5283	13.4805	0.167732	0.37254	-0.204807	27.4141	0.0559275	1	0.143037	0.0751663	-0.930966	2.005
601009.SH	2016	5.62105	0.85	24.4702	3.9342	0.189723	0.416166	-0.226443	27.5972	0.0815732	0.718192			-0.943465	1.9105
601009.SH	2016	5.40165	0.87	22.8672	8.04805	0.163548	0.405375	-0.241828	27.6462	0.0865493	1	0.123926	0.0590995	-0.943465	1.9105
601009.SH	2016	6.06481	0.87	20.9473	10.3668	-0.0143364	0.325449	-0.339785	27.654	0.0865493	1			-0.943465	1.9105
601009.SH	2016	5.86313	0.87	20.2511	13.3804	-0.0548982	0.165738	-0.220637	27.693	0.0559275	1	0.119206	0.053521	-0.943465	1.9105
601009.SH	2017	5.73492	0.87	18.4959	3.85007	-0.0674338	0.147126	-0.21456	27.7466	0.0378732	0.710036			-0.96725	1.8382
601009.SH	2017	5.71198	0.86	18.3141	7.97483	0.0863383	0.272872	-0.186534	27.7558	0.0559275	1	0.113834	0.0524633	-0.96725	1.8382
601009.SH	2017	5.82472	0.86	18.6798	11.273	0.0863383	0.272872	-0.186534	27.7661	0.0559275	1			-0.96725	1.8382
601009.SH	2017	5.97729	0.86	19.1159	14.3098	0.115078	0.301612	-0.186534	27.7631	0.0559275	1	0.116767	0.0482242	-0.96725	1.8382
601009.SH	2018	6.11786	0.86	19.8981	4.03953	0.143145	0.323385	-0.18024	27.796	0.0378732	0.701697			-1.2621	1.6625
601009.SH	2018	6.09456	0.86	21.5563	8.29933	0.13636	0.338861	-0.202501	27.808	0.0559275	1	0.113686	0.0377912	-1.2621	1.6625
601009.SH	2018	6.21248	0.89	21.4438	11.4549	0.116989	0.34111	-0.224121	27.8275	0.0559275	1			-1.2621	1.6625
601009.SH	2018	6.3354	0.89	21.3053	14.2037	0.147803	0.354071	-0.206268	27.8488	0.0559275	1	0.134554	0.0443497	-1.2621	1.6625
601009.SH	2019	6.271	0.89	35.0964	4.05265	0.150181	0.354071	-0.20389	27.9073	0.0378732	0.729484			-0.163778	1.5242
601009.SH	2019	6.13069	0.89	32.9745	8.39469	0.09839	0.32093	-0.22254	27.9299	0.0559275	1	0.116552	0.0406678	-0.163778	1.5242
601009.SH	2019	6.41077	0.89	32.9493	11.6761	0.107529	0.332721	-0.225192	27.9189	0.0559275	1			-0.163778	1.5242
601009.SH	2019	6.54503	0.89	34.0981	14.2918	0.121835	0.326028	-0.204192	27.9263	0.0559275	1	0.111231	0.0429997	-0.163778	1.5242
601009.SH	2020	6.2122	0.89	41.1969	4.10633	0.0733691	0.296403	-0.223034	28.0245	0.0378732	0.721588			-1.09442	1.4408
601009.SH	2020	7.00365	0.9	35.0386	7.092	0.017891	0.305271	-0.28738	28.0128	0.0559275	1	0.111602	0.0453431	-1.09442	1.4408
601009.SH	2020	7.01209	0.9	31.0794	9.70455	0.0269195	0.260969	-0.234049	28.0332	0.0559275	1			-1.09442	1.4408
601009.SH	2020	7.12113	0.91	31.2541	12.2281	0.0183239	0.260969	-0.242645	28.0478	0.0559275	1	0.126307	0.0561229	-1.09442	1.4408
601009.SH	2021	6.90019	0.91	32.7168	7.41655	-0.0336895	0.240752	-0.274441	28.1402	0.0559275	1	0.114123	0.0647469	-1.34274	1.3874
601009.SH	2021	6.96255	0.91	32.6882	10.4465	-0.0210861	0.233198	-0.254284	28.1671	0.0559275	1			-1.34274	1.3874
601009.SH	2021	7.00792	0.91	33.7745	13.0264	-0.152177	0.212526	-0.364704	28.19	0.0559275	1	0.128982	0.0660224	-1.34274	1.3874
601077.SH	2018	7.55097	1.18	13.2763	3.76543	0.0482503	0.331229	-0.282979	27.5244	0.0226812	0.994684
601077.SH	2018	7.54338	1.29	23.3664	12.6319	0.12058	0.387083	-0.266503	27.5804	0.0226812	0.998811
601077.SH	2019	8.674	1.25	12.5387	10.9217	-0.409465	-0.0378897	-0.371576	27.6608	0.0226812	0.999839	0.228051	0.0292269	-1.1596	1.7123
601077.SH	2020	8.49548	1.29	13.2622	8.24886	-0.623025	-0.293622	-0.329403	27.7341	0.0226812	0.999964			-1.11588	1.5435
601077.SH	2020	8.3276	1.31	13.9689	8.87775	-0.620061	-0.377417	-0.242645	27.7589	0.0226812	0.999978	0.217285	0.0194855	-1.11588	1.5435
601077.SH	2021	8.4073	1.27	13.9993	8.31584	-0.643802	-0.389518	-0.254284	27.8556	0.0226812	0.999995			-0.52073	1.3918
601077.SH	2021	8.37438	1.25	14.9375	9.01485	-0.632276	-0.431676	-0.2006	27.8671	0.0226812	0.999997	0.203592	0.0152863	-0.52073	1.3918
601128.SH	2015	7.76667	1.42	9.28135	11.6593	0.700601	1.26958	-0.568982	25.4101	0.545624	0.0375186
601128.SH	2016	7.43935	1.45	10.1897	6.05751	0.220691	0.963692	-0.743001	25.5304	0.844368	0.298269				1.3835
601128.SH	2016	8.25371	1.41	10.1581	7.77067	0.0146509	0.875488	-0.846887	25.5557	0.844368	0.480102				1.3835
601128.SH	2016	8.02479	1.4	10.308	10.111	0.136476	0.643203	-0.506728	25.5907	0.545624	0.640795	0.594187	0.0232634		1.3835
601128.SH	2017	7.76599	1.36	9.22046	3.13478	0.154505	0.583624	-0.429119	25.649	0.545624	0.76343			-1.28614	1.3951
601128.SH	2017	7.46274	1.29	11.299	5.76759	0.13228	0.507154	-0.374874	25.6684	0.545624	0.848977	0.569181	0.0295645	-1.28614	1.3951
601128.SH	2017	7.5978	1.23	12.2862	8.68431	0.131138	0.506012	-0.374874	25.682	0.545624	0.905468			-1.28614	1.3951
601128.SH	2017	7.61784	1.14	13.464	11.8996	0.131138	0.506012	-0.374874	25.7057	0.545624	0.941548	0.546154	0.0322005	-1.28614	1.3951
601128.SH	2018	8.02141	1.08	11.9052	3.28514	0.320011	0.580896	-0.260885	25.7478	0.545624	0.964128			-1.13542	1.3551
601128.SH	2018	7.55244	1.01	14.1852	6.26586	0.342198	0.599874	-0.257676	25.8188	0.545624	0.978086	0.515617	0.0351848	-1.13542	1.3551
601128.SH	2018	7.78768	1	13.0731	9.40477	0.334636	0.619823	-0.285187	25.8278	0.545624	0.986651			-1.13542	1.3551
601128.SH	2018	8.11974	0.99	12.4369	11.7077	0.418166	0.712701	-0.294535	25.8395	0.545624	0.991882	0.541967	0.0360667	-1.13542	1.3551
601128.SH	2019	9.03789	0.96	12.9462	3.13154	0.368405	0.659545	-0.29114	25.8628	0.545624	0.995068			-1.55351	1.2614
601128.SH	2019	9.33599	0.96	13.3348	5.58471	0.346325	0.661227	-0.314903	25.8929	0.545624	0.997006	0.546252	0.0311055	-1.55351	1.2614
601128.SH	2019	9.58964	0.96	13.0904	8.56951	0.218015	0.578272	-0.360257	25.9077	0.545624	0.998183			-1.55351	1.2614
601128.SH	2019	9.6837	0.96	11.7099	10.613	0.178134	0.509795	-0.331661	25.9428	0.545624	0.998897	0.561802	0.0296695	-1.55351	1.2614
601128.SH	2020	9.61404	0.98	13.297	2.97921	-0.0147784	0.43129	-0.446068	25.992	0.545624	0.999331			-0.337586	1.2438
601128.SH	2020	9.0253	0.96	12.7861	5.19455	-0.031073	0.373388	-0.404461	26.03	0.545624	0.999594	0.555674	0.0282678	-0.337586	1.2438
601128.SH	2020	9.16681	0.95	11.2173	8.09098	-0.0571202	0.313494	-0.370614	26.0371	0.545624	0.999754			-0.337586	1.2438
601128.SH	2020	9.15611	0.96	9.35359	10.1347	-0.0961982	0.245302	-0.341501	26.0641	0.545624	0.999851	0.558955	0.0263356	-0.337586	1.2438
601128.SH	2021	8.62343	0.95	16.4202	2.96501	-0.137979	0.193383	-0.331362	26.159	0.545624	0.999909			-1.22843	1.2024
601128.SH	2021	8.49266	0.9	15.0815	5.57209	-0.107233	0.167208	-0.274441	26.1676	0.545624	0.999945	0.54937	0.0197137	-1.22843	1.2024
601128.SH	2021	8.50551	0.81	13.5091	8.72517	-0.0527094	0.245751	-0.298461	26.21	0.545624	0.999967			-1.22843	1.2024
601128.SH	2021	8.57185	0.81	12.5933	11.0765	-0.0315833	0.212181	-0.243765	26.231	0.545624	0.99998	0.559097	0.0233993	-1.22843	1.2024
601166.SH	2007	4.56895	1.15	5.48355	22.073	0.0980698	0.232079	-0.13401	27.4701	0.0935001	0.0587554	0.261029	0.215192	-1.90832	1.0152
601166.SH	2008	4.78558	1.04	12.4498	14.9126	0.209474	0.322155	-0.112681	27.5443	0.0935001	0.352499	0.265981	0.213256	-1.73696	1.0204
601166.SH	2008	5.04568	1.06	10.8056	20.1903	0.224279	0.318961	-0.0946815	27.5534	0.135427	0.531297			-1.73696	1.0204
601166.SH	2008	4.80185	0.83	11.856	23.2243	0.291614	0.415037	-0.123423	27.6517	0.0935001	0.68141	0.264479	0.18845	-1.73696	1.0204
601166.SH	2009	4.73846	0.72	11.144	5.65693	0.335871	0.480253	-0.144382	27.7238	0.117972	0.798545			-1.86165	1.0163
601166.SH	2009	4.37456	0.67	13.2306	11.7217	0.345699	0.484528	-0.138828	27.8246	0.0523791	0.868389	0.212862	0.145701	-1.86165	1.0163
601166.SH	2009	4.41027	0.61	11.6879	17.1392	0.354919	0.448961	-0.094042	27.8671	0.0523791	0.91797			-1.86165	1.0163
601166.SH	2009	4.47374	0.54	14.1333	22.2861	0.302369	0.421822	-0.119453	27.9178	0.039897	0.949411	0.212462	0.130202	-1.86165	1.0163
601166.SH	2010	4.13023	0.53	11.637	6.60994	0.296762	0.437344	-0.140582	28.0325	0.117972	0.792371			-2.04412	1.1608
601166.SH	2010	4.89394	0.49	13.5854	10.4427	0.296125	0.383807	-0.087682	28.1703	0.0935001	0.981083	0.200891	0.137305	-2.04412	1.1608
601166.SH	2010	4.91129	0.48	13.0168	15.2916	0.264169	0.379682	-0.115513	28.2245	0.125743	0.988483			-2.04412	1.1608
601166.SH	2010	4.9736	0.42	12.4819	20.1321	0.254562	0.397274	-0.142712	28.246	0.0318484	0.992999	0.213419	0.136918	-2.04412	1.1608
601166.SH	2011	5.08563	0.4	16.0333	5.36003	0.223096	0.347781	-0.124685	28.2818	0.05531	0.786034			-2.10726	1.367
601166.SH	2011	4.86022	0.36	15.5643	12.0621	0.192017	0.319349	-0.127332	28.3681	0.039897	0.997419	0.215028	0.121413	-2.10726	1.367
601166.SH	2011	5.12803	0.36	14.5277	17.5562	0.158789	0.271413	-0.112624	28.3692	0.0523791	0.998434			-2.10726	1.367
601166.SH	2011	4.81892	0.38	15.2597	22.0516	0.196485	0.336967	-0.140483	28.5101	0.0215479	0.99905	0.258861	0.135219	-2.10726	1.367
601166.SH	2012	4.74862	0.4	14.7983	6.66506	0.264956	0.385088	-0.120132	28.5978	0.05531	0.779532			-1.85524	1.4135
601166.SH	2012	4.69913	0.4	16.0428	13.1528	0.248998	0.398065	-0.149067	28.6536	0.0523791	0.99965	0.240262	0.122428	-1.85524	1.4135
601166.SH	2012	4.68444	0.45	16.6163	19.072	0.227153	0.398065	-0.170912	28.7178	0.0523791	0.999788			-1.85524	1.4135
601166.SH	2012	5.24873	0.43	17.6058	20.4688	0.186719	0.329751	-0.143032	28.81	0.0215479	0.999871	0.297449	0.12588	-1.85524	1.4135
601166.SH	2013	5.25886	0.49	20.3259	6.05825	0.140755	0.273552	-0.132798	28.8751	0.05531	0.772862			-2.04337	1.7026
601166.SH	2013	5.18718	0.57	20.9543	11.7396	0.18117	0.282772	-0.101602	28.9056	0.0523791	0.999953	0.266911	0.114907	-2.04337	1.7026
601166.SH	2013	5.3888	0.63	21.4099	17.019	0.00519498	0.110621	-0.105426	28.9213	0.0523791	0.999971			-2.04337	1.7026
601166.SH	2013	5.47042	0.76	21.4499	20.6347	0.109644	0.193114	-0.0834704	28.9332	0.0318484	0.999983	0.294616	0.13756	-2.04337	1.7026
601166.SH	2014	5.73229	0.84	25.7569	6.18395	0.0908563	0.150973	-0.0601167	28.9642	0.05531	0.766023			-2.16055	1.8273
601166.SH	2014	5.65463	0.97	24.192	11.507	0.09049	0.172572	-0.0820823	29.0043	0.0318484	0.999994	0.263893	0.144431	-2.16055	1.8273
601166.SH	2014	5.92946	0.99	23.0006	16.2792	0.09049	0.172572	-0.0820823	29.0162	0.0523791	0.999996			-2.16055	1.8273
601166.SH	2014	5.92538	1.1	23.4896	18.204	-0.0417813	0.0551642	-0.0969456	29.1141	0.018941	0.999998	0.258164	0.166851	-2.16055	1.8273
601166.SH	2015	6.12362	1.24	21.1389	5.3915	-0.00139467	0.0741817	-0.0755763	29.138	0.05531	0.759011			-0.963838	1.9263
601166.SH	2015	5.68544	1.29	23.7178	9.60231	0.0063324	0.133341	-0.127009	29.2653	0.0400474	0.999999	0.23554	0.159003	-0.963838	1.9263
601166.SH	2015	5.78211	1.57	21.669	13.5732	-0.113317	0.0897184	-0.203035	29.2967	0.0400474	0.999999			-0.963838	1.9263
601166.SH	2015	5.98951	1.46	22.3612	15.9589	-0.210214	-0.0301623	-0.180051	29.2985	0.00703248	1	0.257034	0.175238	-0.963838	1.9263
601166.SH	2016	6.09856	1.57	27.7049	4.73596	-0.244969	-0.0185254	-0.226443	29.3304	0.0107	0.751824			-1.45258	1.8284
601166.SH	2016	5.81932	1.63	27.1943	8.91156	-0.255886	-0.0419839	-0.213902	29.3732	0.010883	1	0.241925	0.139845	-1.45258	1.8284
601166.SH	2016	5.98275	1.71	28.7473	12.7154	-0.110036	0.10236	-0.212395	29.3918	0.010883	1			-1.45258	1.8284
601166.SH	2016	5.82347	1.65	28.4866	15.3289	-0.187957	-0.0145649	-0.173392	29.437	0.00703248	1	0.254836	0.134975	-1.45258	1.8284
601166.SH	2017	6.36913	1.6	37.0723	4.26572	-0.150717	0.0161262	-0.166843	29.4603	0.00496785	0.744462			-1.79679	1.7761
601166.SH	2017	6.24234	1.6	35.3914	7.98867	-0.115797	0.0271998	-0.142996	29.4849	0.00703248	1	0.225362	0.105441	-1.79679	1.7761
601166.SH	2017	6.46161	1.6	34.508	11.4719	-0.0996281	0.064359	-0.163987	29.4884	0.00703248	1			-1.79679	1.7761
601166.SH	2017	6.58816	1.59	36.8094	13.6569	-0.0996281	0.064359	-0.163987	29.4899	0.00703248	1	0.235883	0.106525	-1.79679	1.7761
601166.SH	2018	6.86589	1.58	37.9543	4.00943	0.12585	0.241164	-0.115315	29.4931	0.00496785	0.736921			-1.47346	1.6136
601166.SH	2018	6.71998	1.59	37.8633	7.6722	0.0585873	0.172484	-0.113896	29.5125	0.00703248	1	0.220926	0.106179	-1.47346	1.6136
601166.SH	2018	7.04325	1.61	38.6498	11.0596	0.112906	0.218069	-0.105162	29.5095	0.00703248	1			-1.47346	1.6136
601166.SH	2018	7.04124	1.57	39.5674	12.9596	0.206604	0.267943	-0.0613387	29.5349	0.00703248	1	0.231961	0.126104	-1.47346	1.6136
601166.SH	2019	7.28503	1.57	46.6771	4.05509	0.248573	0.383412	-0.134839	29.5328	0.00496785	0.767398			-1.49477	1.4887
601166.SH	2019	7.41172	1.56	44.5038	6.97019	0.261019	0.48356	-0.22254	29.5754	0.00703248	1	0.193282	0.123887	-1.49477	1.4887
601166.SH	2019	7.71511	1.55	44.1452	10.2783	0.245489	0.470681	-0.225192	29.5744	0.00703248	1			-1.49477	1.4887
601166.SH	2019	7.69209	1.54	43.1972	12.1353	0.259796	0.463988	-0.204192	29.5975	0.00703248	1	0.197535	0.140227	-1.49477	1.4887
601166.SH	2020	7.71168	1.52	46.6771	3.70032	0.274292	0.471571	-0.197279	29.6341	0.00496785	0.76042			-1.23861	1.4282
601166.SH	2020	7.45082	1.47	45.0313	5.86611	0.24254	0.470071	-0.227531	29.6517	0.00703248	1	0.186613	0.152385	-1.23861	1.4282
601166.SH	2020	7.57483	1.47	42.9271	9.10551	0.228341	0.46239	-0.234049	29.6617	0.00703248	1			-1.23861	1.4282
601166.SH	2020	7.91491	1.25	29.3506	10.8324	0.246162	0.46239	-0.216229	29.6971	0.00703248	1	0.18279	0.155381	-1.23861	1.4282
601166.SH	2021	7.98514	1.15	34.0003	6.27585	0.184484	0.277725	-0.0932409	29.724	0.00703248	1	0.176823	0.16199	-1.26192	1.3781
601166.SH	2021	7.92666	1.12	34.9254	9.60146	0.209545	0.309363	-0.099818	29.7707	0.00703248	1			-1.26192	1.3781
601166.SH	2021	8.07039	1.1	34.1522	12.0721	0.152518	0.257123	-0.104605	29.7831	0.00703248	1	0.196824	0.151459	-1.26192	1.3781
601169.SH	2007	7.52858	2.06	5.63418	12.5551	-0.106434	0.0104224	-0.116856	26.5932	0.69041	0.109015	0.130718	0.157421	-2.06362	1.0028
601169.SH	2008	7.90486	1.74	7.23426	10.1035	-0.0258789	0.150244	-0.176123	26.6186	0.69041	0.442497	0.147924	0.131809	-2.0413	0.974
601169.SH	2008	8.10838	1.55	9.8793	16.0189	0.230991	0.333956	-0.102965	26.7564	0.69041	0.740863	0.142555	0.127192	-2.0413	0.974
601169.SH	2009	7.96118	1.33	4.40527	4.27108	0.305143	0.407583	-0.102441	26.814	1	0.993443			-1.94434	1.0591
601169.SH	2009	7.40129	1.14	8.46759	8.25908	0.313879	0.412379	-0.0985003	26.8931	0.38677	0.895528	0.11818	0.134737	-1.94434	1.0591
601169.SH	2009	7.26457	1.01	7.71429	12.0506	0.253305	0.381481	-0.128175	26.9412	0.38677	0.935265			-1.94434	1.0591
601169.SH	2009	7.04404	1.02	7.90461	14.9897	0.264703	0.384156	-0.119453	27.0027	0.294602	0.96022	0.110969	0.150322	-1.94434	1.0591
601169.SH	2010	7.0606	0.82	9.22089	5.24327	0.275769	0.416351	-0.140582	27.0605	1	0.99911			-2.17325	1.1698
601169.SH	2010	6.28502	0.76	8.82616	9.6124	0.156019	0.272577	-0.116558	27.1942	0.69041	0.985178	0.121532	0.150573	-2.17325	1.1698
601169.SH	2010	6.18642	0.72	9.56208	13.9415	0.0787511	0.211221	-0.132469	27.2596	0.928492	0.990983			-2.17325	1.1698
601169.SH	2010	5.80555	0.69	7.39574	15.988	0.118212	0.241327	-0.123116	27.3207	0.23517	0.994521	0.143007	0.157636	-2.17325	1.1698
601169.SH	2011	6.14559	0.66	10.7469	5.58675	0.0774553	0.224061	-0.146605	27.3221	0.38677	0.99988			-1.81155	1.2068
601169.SH	2011	5.64472	0.59	11.0516	11.0738	0.0427084	0.19534	-0.152631	27.4274	0.294602	0.997981	0.173452	0.147029	-1.81155	1.2068
601169.SH	2011	5.5915	0.54	9.90704	16.1177	-0.0131549	0.170845	-0.184	27.4831	0.38677	0.998775			-1.81155	1.2068
601169.SH	2011	5.27272	0.53	9.43544	17.7382	-0.0292169	0.135963	-0.16518	27.5865	0.159111	0.999257	0.18331	0.135029	-1.81155	1.2068
601169.SH	2012	6.54785	0.53	12.6214	5.14397	0.0765977	0.272864	-0.196267	27.6323	0.38677	1			-1.83068	1.2469
601169.SH	2012	6.13705	0.55	11.8506	9.47848	0.0715753	0.274747	-0.203172	27.7273	0.38677	0.999727	0.215104	0.133578	-1.83068	1.2469
601169.SH	2012	6.27071	0.57	11.0372	14.2308	0.0293404	0.256539	-0.227198	27.7427	0.38677	0.999834			-1.83068	1.2469
601169.SH	2012	6.40113	0.59	11.4825	16.2976	0.0276465	0.195824	-0.168178	27.7443	0.159111	0.999899	0.244927	0.144069	-1.83068	1.2469
601169.SH	2013	6.61741	0.54	19.5998	5.4238	0.0380005	0.170798	-0.132798	27.7716	0.38677	1			-1.25082	1.5181
601169.SH	2013	6.33241	0.59	17.4854	10.2506	0.0561271	0.206102	-0.149975	27.8154	0.38677	0.999963	0.242022	0.14541	-1.25082	1.5181
601169.SH	2013	6.46122	0.61	15.6932	14.1263	-0.0382099	0.173894	-0.212104	27.8196	0.38677	0.999978			-1.25082	1.5181
601169.SH	2013	5.85789	0.65	14.2833	17.1952	0.0611919	0.219067	-0.157875	27.9213	0.23517	0.999986	0.236146	0.148787	-1.25082	1.5181
601169.SH	2014	6.02071	0.65	24.0611	5.40963	0.0532855	0.208535	-0.155249	27.96	0.38677	1			-1.33628	1.5523
601169.SH	2014	5.94535	0.68	20.0659	10.0946	0.0532855	0.208535	-0.155249	28.0201	0.23517	0.999995	0.19948	0.153848	-1.33628	1.5523
601169.SH	2014	6.17729	0.76	17.7302	13.6889	0.0532855	0.208535	-0.155249	28.0302	0.38677	0.999997			-1.33628	1.5523
601169.SH	2014	6.30685	0.86	15.1662	16.2735	-0.0631401	0.10512	-0.16826	28.0526	0.139862	0.999998	0.18392	0.155594	-1.33628	1.5523
601169.SH	2015	6.57783	0.93	22.4282	4.97413	-0.072717	0.0702271	-0.142944	28.0549	0.295712	0.999999			-1.45069	1.6457
601169.SH	2015	6.37244	0.92	21.5215	9.72146	0.0728263	0.355281	-0.282455	28.1161	0.295712	0.999999	0.183733	0.150613	-1.45069	1.6457
601169.SH	2015	6.04671	0.94	20.7497	13.1143	0.0842593	0.383689	-0.29943	28.212	0.295712	1			-1.45069	1.6457
601169.SH	2015	6.33169	1.12	18.8199	14.4529	-0.156909	0.170736	-0.327645	28.2435	0.0519282	1	0.178181	0.143582	-1.45069	1.6457
601169.SH	2016	6.40412	1.11	26.1927	4.33927	-0.287373	-0.00136748	-0.286006	28.2755	0.0803603	1			-1.34249	1.6832
601169.SH	2016	6.35444	1.1004	25.9826	8.52066	-0.277845	0.0275913	-0.305437	28.3098	0.0803603	1	0.181345	0.13325	-1.34249	1.6832
601169.SH	2016	6.99623	1.2	23.7877	10.5204	-0.235407	0.0348606	-0.270267	28.3454	0.0803603	1			-1.34249	1.6832
601169.SH	2016	6.79376	1.27	20.9268	12.4657	-0.295707	-0.0750707	-0.220637	28.3807	0.0519282	1	0.181738	0.134575	-1.34249	1.6832
601169.SH	2017	6.68646	1.1761	28.1116	7.45052	-0.331238	-0.0938782	-0.23736	28.4371	0.0519282	1	0.172448	0.128022	-1.24473	1.6442
601169.SH	2017	7.58493	1.24	21.8001	10.6851	-0.339971	-0.102612	-0.23736	28.4768	0.0519282	1	0.162828	0.128054	-1.24473	1.6442
601169.SH	2018	7.66271	1.23	24.4532	3.16909	-0.320763	-0.115741	-0.205022	28.5035	0.0519282	1			-1.02589	1.4192
601169.SH	2018	7.39995	1.23	21.7094	6.46475	-0.339119	-0.161095	-0.178024	28.5415	0.0519282	1	0.151546	0.130419	-1.02589	1.4192
601169.SH	2018	7.48784	1.23	19.8774	8.80123	-0.315792	-0.143982	-0.17181	28.5603	0.0519282	1			-1.02589	1.4192
601169.SH	2018	7.54544	1.46	17.9048	10.3727	-0.306387	-0.148262	-0.158124	28.576	0.0519282	1	0.148536	0.137129	-1.02589	1.4192
601169.SH	2020	7.62558	1.57	19.7421	9.78824	-0.717548	-0.54762	-0.169928	28.6957	0.0519282	1	0.120754	0.165391	-1.0351	1.342
601169.SH	2021	7.42153	1.45	23.7055	5.58742	-0.701375	-0.567836	-0.133539	28.7491	0.0519282	1	0.111435	0.147775	-1.03769	1.2983
601169.SH	2021	7.62695	1.44	23.0882	7.86011	-0.683823	-0.531755	-0.152068	28.7484	0.0519282	1			-1.03769	1.2983
601169.SH	2021	9.71173	1.44	22.4489	7.53741	-0.685279	-0.552789	-0.13249	28.7491	0.0519282	1	0.116476	0.129393	-1.03769	1.2983
601187.SH	2019	6.11537	1.32	21.4067	5.77951	0.655465	1.16677	-0.511302	26.204	0.371283	0.999549
601187.SH	2019	6.30799	1.18	24.9743	11.1508	0.152248	0.732381	-0.580133	26.2321	0.371283	0.999834
601187.SH	2020	6.54313	1.17	33.602	3.09682	-0.218978	0.628293	-0.846887	26.2448	0.371283	0.999899			-1.18504	1.1577
601187.SH	2020	6.09947	1.12	31.0989	5.96647	0.0351012	0.606309	-0.571207	26.3064	0.371283	0.999939			-1.18504	1.1577
601187.SH	2020	6.89939	0.98	16.9858	9.43396	0.124642	0.466142	-0.341501	26.3763	0.371283	0.999978	0.181319	0.142815	-1.18504	1.1577
601187.SH	2021	7.61155	0.98	12.4473	2.48637	0.0758283	0.307203	-0.231375	26.3813	0.371283	0.999986			-1.42006	1.1135
601187.SH	2021	7.15138	0.92	12.5869	4.94267	-0.0230467	0.216487	-0.239534	26.4515	0.371283	0.999992	0.186378	0.119188	-1.42006	1.1135
601187.SH	2021	7.05178	0.92	16.7011	6.82352	0.0121565	0.26644	-0.254284	26.4908	0.371283	0.999995			-1.42006	1.1135
601187.SH	2021	7.0609	0.91	16.6536	9.51166	-0.0357635	0.208001	-0.243765	26.5208	0.371283	0.999997	0.188407	0.0823606	-1.42006	1.1135
601229.SH	2015	6.40617	1.19	19.5337	14.0499	0.188	0.633876	-0.445876	28.002	0.0315617	1				1.6666
601229.SH	2016	6.31312	1.21	22.4126	3.77521	0.111508	0.439845	-0.328338	28.0552	0.0488426	1			-1.41471	1.8736
601229.SH	2016	6.62074	1.17	24.4435	12.326	-0.114517	0.10612	-0.220637	28.1937	0.0315617	1	0.159009	0.148994	-1.41471	1.8736
601229.SH	2017	6.74896	1.15	36.0527	3.22518	-0.165388	0.105608	-0.270996	28.209	0.0215558	0.793446			-1.5552	1.786
601229.SH	2017	7.08421	1.16	40.2008	6.43862	-0.145826	0.120532	-0.266357	28.1683	0.0315617	1	0.150817	0.164061	-1.5552	1.786
601229.SH	2017	7.08058	1.15	42.5522	9.34657	-0.160989	0.0763708	-0.23736	28.1963	0.0315617	1			-1.5552	1.786
601229.SH	2017	8.156	1.15	42.2874	10.402	-0.17748	0.0334071	-0.210887	28.2231	0.0315617	1	0.13071	0.204849	-1.5552	1.786
601229.SH	2018	8.26891	1.1	35.2003	2.90024	-0.141822	0.0153474	-0.157169	28.2394	0.0215558	0.787137			-1.42802	1.6876
601229.SH	2018	7.98331	1.09	35.369	6.12937	-0.165173	0.0128509	-0.178024	28.2827	0.0315617	1	0.117743	0.227185	-1.42802	1.6876
601229.SH	2018	8.08902	1.08	34.3713	9.03211	-0.138738	0.0330723	-0.17181	28.3031	0.0315617	1			-1.42802	1.6876
601229.SH	2018	7.97765	1.14	31.7878	11.1689	-0.233282	-0.0270146	-0.206268	28.338	0.0315617	1	0.122734	0.240009	-1.42802	1.6876
601229.SH	2019	8.08206	1.19	46.6771	3.02204	-0.317986	-0.0585408	-0.259445	28.3545	0.0215558	0.821558			-1.53611	1.6292
601229.SH	2019	7.74977	1.18	43.1676	6.40172	-0.325868	-0.103327	-0.22254	28.4033	0.0315617	1	0.101363	0.257122	-1.53611	1.6292
601229.SH	2019	7.94511	1.17	41.8682	9.43368	-0.475337	-0.153779	-0.321558	28.4138	0.0315617	1			-1.53611	1.6292
601229.SH	2019	7.92222	1.16	39.1156	11.4728	-0.500129	-0.168468	-0.331661	28.4362	0.0315617	1	0.129988	0.257122	-1.53611	1.6292
601229.SH	2020	7.99651	1.18	37.2182	2.86886	-0.571683	-0.218182	-0.353501	28.458	0.0215558	0.816005			-1.42002	1.6217
601229.SH	2020	7.66997	1.19	32.9181	6.086	-0.533158	-0.211192	-0.321965	28.5016	0.0315617	1	0.116607	0.243226	-1.42002	1.6217
601229.SH	2020	7.6659	1.22	30.4795	8.04729	-0.575789	-0.313573	-0.262216	28.5246	0.0315617	1			-1.42002	1.6217
601229.SH	2020	7.75499	1.22	28.2817	10.9537	-0.57934	-0.307494	-0.271846	28.5321	0.0315617	1	0.115221	0.235755	-1.42002	1.6217
601229.SH	2021	7.48783	1.19	30.9208	6.24842	-0.555246	-0.346503	-0.208744	28.5974	0.0315617	1	0.0718282	0.231337	-1.43627	1.6285
601229.SH	2021	7.59256	1.19	30.3215	8.27957	-0.538575	-0.322559	-0.216016	28.6063	0.0315617	1			-1.43627	1.6285
601229.SH	2021	7.75549	1.25	28.0854	10.7307	-0.534962	-0.334362	-0.2006	28.6068	0.0315617	1	0.0785715	0.212691	-1.43627	1.6285
601288.SH	2008	4.14209	4.32	8.21255	17.7094	-0.0758947	0.0320894	-0.107984	29.579	0.0200425	0.0375186
601288.SH	2009	3.86064	2.91	18.2815	18.9552	-0.330859	-0.161438	-0.169422	29.8151	0.00855222	0.607559
601288.SH	2010	3.6553	2.32	17.668	12.9404	-0.285817	-0.117107	-0.16871	29.9027	0.0200425	0.832505	0	0	-1.97217	1.0861
601288.SH	2010	5.22162	2.08	16.9298	13.2856	-0.419354	-0.248998	-0.170355	29.9452	0.0269539	0.894771			-1.97217	1.0861
601288.SH	2010	5.24538	2.03	16.6195	17.5029	-0.374285	-0.137397	-0.236888	29.9668	0.00682695	0.934785	0.28948	0.144625	-1.97217	1.0861
601288.SH	2011	5.26071	1.76	21.2459	5.9096	-0.428724	-0.207041	-0.221682	30.0253	0.0126769	0.726539			-1.40117	1.135
601288.SH	2011	5.14326	1.67	21.4099	11.3109	-0.529164	-0.222367	-0.306797	30.07	0.00855222	0.975496	0.292946	0.13439	-1.40117	1.135
601288.SH	2011	5.35448	1.6	20.0282	16.2402	-0.51703	-0.277008	-0.240022	30.0811	0.0112279	0.985065			-1.40117	1.135
601288.SH	2011	5.56441	1.55	18.6725	18.7686	-0.518215	-0.298636	-0.219579	30.0887	0.00461897	0.990915	0.293413	0.120443	-1.40117	1.135
601288.SH	2012	5.52564	1.44	19.7556	6.26239	-0.533556	-0.308479	-0.225077	30.1615	0.0126769	0.718575			-2.1578	1.1217
601288.SH	2012	5.36241	1.39	20.0483	11.6391	-0.503706	-0.300534	-0.203172	30.1884	0.0112279	0.996648	0.294211	0.104836	-2.1578	1.1217
601288.SH	2012	5.56616	1.34	19.9197	16.521	-0.485661	-0.258462	-0.227198	30.2007	0.0112279	0.997966			-2.1578	1.1217
601288.SH	2012	5.67302	1.33	18.9791	19.3159	-0.500379	-0.305432	-0.194947	30.2146	0.00461897	0.998766	0.297494	0.100523	-2.1578	1.1217
601288.SH	2013	5.60929	1.27	23.3879	5.87903	-0.29282	-0.111822	-0.180998	30.289	0.0126769	0.710428			-2.12428	1.2548
601288.SH	2013	5.56319	1.25	23.3897	11.676	-0.185582	-0.0356067	-0.149975	30.2859	0.0112279	0.999546	0.291325	0.103262	-2.12428	1.2548
601288.SH	2013	5.67675	1.24	21.5509	16.6556	-0.156971	-0.0967107	-0.0602603	30.312	0.0112279	0.999724			-2.12428	1.2548
601288.SH	2013	5.79955	1.22	18.681	19.6807	-0.155701	-0.094568	-0.0611333	30.3094	0.00682695	0.999833	0.278757	0.107152	-2.12428	1.2548
601288.SH	2014	5.90747	1.22	24.216	5.91306	-0.12845	-0.0463679	-0.0820823	30.3603	0.0126769	0.702098			-2.1071	1.3401
601288.SH	2014	5.67101	1.24	21.4514	11.4644	-0.12845	-0.0463679	-0.0820823	30.404	0.00682695	0.999938	0.267962	0.109471	-2.1071	1.3401
601288.SH	2014	6.00713	1.29	19.3349	15.9076	-0.12845	-0.0463679	-0.0820823	30.4011	0.0112279	0.999963			-2.1071	1.3401
601288.SH	2014	6.46431	1.54	17.4648	17.384	-0.30015	-0.203205	-0.0969456	30.402	0.00406015	0.999977	0.256246	0.103196	-2.1071	1.3401
601288.SH	2015	6.68499	1.65	21.5149	4.82612	-0.441481	-0.365905	-0.0755763	30.4546	0.00858447	0.999986			-1.27735	1.233
601288.SH	2015	6.42652	1.83	19.936	9.31908	-0.341233	-0.10101	-0.240223	30.4909	0.00858447	0.999992	0.244674	0.100741	-1.27735	1.233
601288.SH	2015	6.63557	2.02	19.2832	13.0514	-0.26751	-0.0644752	-0.203035	30.5051	0.00858447	0.999995			-1.27735	1.233
601288.SH	2015	6.81164	2.39	18.6561	14.9168	-0.227441	-0.04739	-0.180051	30.5097	0.00150746	0.999997	0.239969	0.0888034	-1.27735	1.233
601288.SH	2016	6.85962	2.39	26.326	4.32018	-0.191799	0.00849561	-0.200294	30.5441	0.00233284	0.999998			-1.81362	1.2199
601288.SH	2016	6.73869	2.4	23.5912	8.34532	-0.0429086	0.170993	-0.213902	30.5585	0.00233284	0.999999	0.229236	0.0845902	-1.81362	1.2199
601288.SH	2016	6.88742	2.39	22.7974	11.742	-0.0253525	0.16137	-0.186722	30.5788	0.00233284	0.999999			-1.81362	1.2199
601288.SH	2016	6.75313	2.37	21.3258	13.9272	-0.0333084	0.064216	-0.0975244	30.605	0.00150746	1	0.207962	0.080096	-1.81362	1.2199
601288.SH	2017	6.72134	2.33	30.4486	4.08325	-0.000278873	0.106464	-0.106743	30.6428	0.00150746	1			-2.05051	1.1758
601288.SH	2017	6.60284	2.19	23.6972	7.99961	-0.0479895	0.0753713	-0.123361	30.655	0.00150746	1	0.205068	0.0836747	-2.05051	1.1758
601288.SH	2017	6.7359	1.97	20.6004	11.3627	-0.0699858	0.0349303	-0.104916	30.6719	0.00150746	1			-2.05051	1.1758
601288.SH	2017	6.78939	1.81	17.7102	13.5115	-0.0699858	0.0349303	-0.104916	30.6781	0.00150746	1	0.191591	0.0853719	-2.05051	1.1758
601288.SH	2018	6.76382	1.68	24.6264	4.03381	-0.296071	-0.0910488	-0.205022	30.7055	0.00150746	1			-0.75879	1.1484
601288.SH	2018	7.16081	1.62	23.6593	7.38837	-0.391815	-0.257895	-0.13392	30.7185	0.00150746	1	0.185878	0.0838166	-0.75879	1.1484
601288.SH	2018	7.20196	1.6	22.3048	10.5087	-0.436709	-0.310652	-0.126057	30.7534	0.00150746	1			-0.75879	1.1484
601288.SH	2018	7.40746	1.59	20.1855	12.0989	-0.523239	-0.341903	-0.181335	30.7494	0.00150746	1	0.173498	0.0855542	-0.75879	1.1484
601288.SH	2019	7.34433	1.53	31.1609	3.57528	-0.644639	-0.440749	-0.20389	30.7947	0.00150746	0.692121			-1.58442	1.1591
601288.SH	2019	7.24973	1.43	26.4705	7.04042	-0.607928	-0.411086	-0.196842	30.808	0.00150746	1	0.170716	0.0901153	-1.58442	1.1591
601288.SH	2019	7.73376	1.42	24.1079	9.45125	-0.768742	-0.482191	-0.286551	30.8447	0.00150746	1			-1.58442	1.1591
601288.SH	2019	7.8774	1.4	22.3823	10.8648	-0.837897	-0.542343	-0.295554	30.845	0.00150746	1	0.163007	0.0889902	-1.58442	1.1591
601288.SH	2020	7.75111	1.4	30.5545	3.16626	-0.915073	-0.633374	-0.2817	30.8978	0.00150746	0.683389			-1.60099	1.1675
601288.SH	2020	7.90646	1.43	23.6679	5.21689	-0.915073	-0.655322	-0.321965	30.9071	0.00150746	1	0.169804	0.0913571	-1.60099	1.1675
601288.SH	2020	7.92907	1.52	20.9654	7.66552	-0.915073	-0.655322	-0.329403	30.9378	0.00150746	1			-1.60099	1.1675
601288.SH	2020	8.12624	1.57	17.1563	9.78855	-0.915073	-0.655322	-0.341501	30.9344	0.00150746	1	0.162697	0.089491	-1.60099	1.1675
601288.SH	2021	7.89592	1.5	22.482	5.4294	-0.915073	-0.655322	-0.274441	30.9863	0.00150746	1	0.168685	0.092985		1.0417
601288.SH	2021	8.02779	1.48	21.1379	8.05148	-0.915073	-0.603989	-0.35071	30.9979	0.00150746	1				1.0417
601288.SH	2021	8.32965	1.43	19.7146	9.99174	-0.908981	-0.655322	-0.243765	31.0007	0.00150746	1	0.169502	0.0876479		1.0417
601328.SH	2007	6.12262	2.05	13.7672	16.026	-0.139921	-0.023065	-0.116856	28.3747	0.118029	0.0943187	0.32215	0.0832968	-2.33479	1.0526
601328.SH	2008	6.00279	1.94	8.87755	5.82363	-0.138981	-0.0610138	-0.0779668	28.4468	0.170955	0.872464			-2.60426	1.036
601328.SH	2008	5.58028	1.83	12.5216	11.5164	-0.0656481	0.0470324	-0.112681	28.5174	0.118029	0.419542	0.278832	0.0660477	-2.60426	1.036
601328.SH	2008	5.53443	1.75	12.4946	16.5935	0.0332736	0.110161	-0.0768869	28.5438	0.170955	0.590475			-2.60426	1.036
601328.SH	2008	5.43794	1.92	14.3804	19.5823	0.0645314	0.209653	-0.145122	28.6162	0.118029	0.726485	0.305088	0.0840464	-2.60426	1.036
601328.SH	2009	5.03205	1.62	18.1192	5.21753	0.161386	0.28418	-0.122794	28.7412	0.170955	0.981705			-2.05199	1.0259
601328.SH	2009	4.73407	1.51	19.3763	10.0259	0.115832	0.25466	-0.138828	28.8232	0.0661204	0.889095	0.255799	0.0865168	-2.05199	1.0259
601328.SH	2009	4.76891	1.44	17.3976	14.6592	0.0177191	0.206748	-0.189029	28.8252	0.0661204	0.931184			-2.05199	1.0259
601328.SH	2009	4.96882	1.36	17.7583	18.3737	-0.056463	0.119703	-0.176166	28.8277	0.0503637	0.957677	0.265414	0.0906396	-2.05199	1.0259
601328.SH	2010	4.96575	1.27	18.3239	5.98077	-0.0598472	0.100064	-0.159911	28.8931	0.170955	0.997504			-2.53372	1.0802
601328.SH	2010	5.31505	1.22	19.2356	10.3617	-0.0421629	0.0594756	-0.101638	28.9419	0.118029	0.984217	0.254784	0.096303	-2.53372	1.0802
601328.SH	2010	5.67893	1.22	16.0329	13.7234	-0.103719	-0.0189671	-0.0847516	28.9667	0.15873	0.990397			-2.53372	1.0802
601328.SH	2010	5.65992	1.12	18.4575	17.5143	-0.0376535	0.067054	-0.104707	29.0051	0.0402036	0.994165	0.248716	0.0810862	-2.53372	1.0802
601328.SH	2011	5.74412	1.05	21.5086	5.61276	-0.0810282	0.02299	-0.104018	29.049	0.0661204	0.999662			-2.17219	1.1059
601328.SH	2011	5.71357	0.98	20.4224	10.6469	-0.104342	0.02299	-0.127332	29.1007	0.0503637	0.997849	0.238203	0.0726211	-2.17219	1.1059
601328.SH	2011	5.92862	0.94	19.4384	14.8872	-0.209278	-0.0742771	-0.135001	29.104	0.0661204	0.998695			-2.17219	1.1059
601328.SH	2011	5.9158	0.86	19.1838	18.6288	-0.222508	-0.0820255	-0.140483	29.1595	0.0272009	0.999208	0.255692	0.079255	-2.17219	1.1059
601328.SH	2012	5.92007	0.81	22.3141	5.50322	-0.243387	-0.0993871	-0.144	29.2167	0.0661204	0.999971			-1.90724	1.1002
601328.SH	2012	5.80439	0.82	20.7056	10.4128	-0.184909	-0.0839229	-0.100986	29.2704	0.0661204	0.999709	0.25132	0.0769638	-1.90724	1.1002
601328.SH	2012	7.10839	0.87	15.7033	12.1259	-0.215229	-0.0698711	-0.145357	29.2745	0.0661204	0.999823			-1.90724	1.1002
601328.SH	2012	7.23345	0.92	18.4685	15.329	-0.120474	0.0225577	-0.143032	29.2937	0.0272009	0.999893	0.256102	0.078852	-1.90724	1.1002
601328.SH	2013	7.10078	0.97	18.1146	4.43498	-0.0854513	0.0253349	-0.110786	29.3603	0.0661204	0.999996			-2.18464	1.3085
601328.SH	2013	6.96372	0.99	23.3505	8.76989	-0.0044476	0.120669	-0.125116	29.3746	0.0661204	0.999961	0.246728	0.0713265	-2.18464	1.3085
601328.SH	2013	7.11776	1.01	21.4028	11.8961	0.00540149	0.0876798	-0.0822784	29.3834	0.0661204	0.999976			-2.18464	1.3085
601328.SH	2013	7.07077	1.05	20.5412	14.8193	0.0506681	0.111801	-0.0611333	29.4162	0.0402036	0.999986	0.256804	0.0820088	-2.18464	1.3085
601328.SH	2014	7.38768	1.09	27.826	4.24643	0.125371	0.207453	-0.0820823	29.4193	0.0661204	0.999999			-1.97376	1.2135
601328.SH	2014	7.0425	1.13	25.6705	8.33699	0.125371	0.207453	-0.0820823	29.469	0.0402036	0.999995	0.238081	0.0721479	-1.97376	1.2135
601328.SH	2014	7.37004	1.17	24.2578	11.2899	0.125371	0.207453	-0.0820823	29.4576	0.0661204	0.999997			-1.97376	1.2135
601328.SH	2014	7.55556	1.25	24.0275	13.9431	0.0623581	0.117771	-0.0560711	29.4665	0.0239101	0.999998	0.250991	0.083399	-1.97376	1.2135
601328.SH	2015	7.43657	1.3	29.1529	3.86597	0.0916137	0.146965	-0.0560711	29.5222	0.0505535	0.999999			-1.84091	1.2503
601328.SH	2015	6.90521	1.35	26.5327	7.62627	0.129916	0.256925	-0.127009	29.5942	0.0505535	0.999999	0.223442	0.0745606	-1.84091	1.2503
601328.SH	2015	7.24448	1.42	26.2531	10.0182	-0.0624235	0.140612	-0.203035	29.6061	0.0505535	1			-1.84091	1.2503
601328.SH	2015	7.52012	1.51	25.6186	12.42	-0.125342	0.031662	-0.157004	29.5989	0.0088774	1	0.238258	0.0869551	-1.84091	1.2503
601328.SH	2016	7.52582	1.52	30.1653	10.6974	-0.304999	-0.172077	-0.132922	29.7596	0.0088774	1	0.207752	0.0731533	-1.96229	1.2584
601328.SH	2017	7.46713	1.52	43.1229	2.98241	-0.151186	-0.0444426	-0.106743	29.7982	0.0088774	1			-1.93685	1.2669
601328.SH	2017	7.26033	1.51	39.5224	6.04897	-0.224518	-0.0815214	-0.142996	29.8205	0.0088774	1	0.182811	0.0579868	-1.93685	1.2669
601328.SH	2017	7.42519	1.51	36.6554	8.25804	-0.237185	-0.073198	-0.163987	29.8211	0.0088774	1			-1.93685	1.2669
601328.SH	2017	7.48232	1.5	35.021	10.4531	-0.237185	-0.073198	-0.163987	29.8325	0.0088774	1	0.195544	0.0642295	-1.93685	1.2669
601328.SH	2018	7.21394	1.5	37.9437	3.02647	-0.340282	-0.160042	-0.18024	29.8575	0.0088774	1			-1.83798	1.1723
601328.SH	2018	7.18741	1.49	40.4526	6.11795	-0.379845	-0.224609	-0.155236	29.8635	0.0088774	1	0.17992	0.065517	-1.83798	1.1723
601328.SH	2018	7.3373	1.49	39.6985	8.3695	-0.509442	-0.312411	-0.19703	29.8708	0.0088774	1			-1.83798	1.1723
601328.SH	2018	7.40001	1.49	38.4408	10.5153	-0.492579	-0.334454	-0.158124	29.8856	0.0088774	1	0.189885	0.0707191	-1.83798	1.1723
601328.SH	2019	7.41775	1.47	43.8696	2.94084	-0.699429	-0.46892	-0.230509	29.9119	0.0088774	1			-1.23217	1.1584
601328.SH	2019	7.32049	1.47	40.7159	5.96174	-0.659677	-0.437136	-0.22254	29.9222	0.0088774	1	0.188113	0.0759332	-1.23217	1.1584
601328.SH	2019	7.88114	1.47	39.6873	7.7573	-0.780237	-0.493686	-0.286551	29.9269	0.0088774	1			-1.23217	1.1584
601328.SH	2019	8.08545	1.47	38.0214	9.74664	-0.749644	-0.517376	-0.232267	29.9241	0.0088774	1	0.179635	0.0790369	-1.23217	1.1584
601328.SH	2020	7.86014	1.59	43.4857	2.62155	-0.749284	-0.552006	-0.197279	29.978	0.0088774	1			-1.29499	1.1448
601328.SH	2020	7.63015	1.68	41.7535	4.54435	-0.576466	-0.422183	-0.154283	29.9985	0.0088774	1	0.189459	0.0874199	-1.29499	1.1448
601328.SH	2020	7.75019	1.67	38.5018	6.39088	-0.745619	-0.619968	-0.125651	30.0102	0.0088774	1			-1.29499	1.1448
601328.SH	2020	8.21331	1.67	37.7189	9.05616	-0.744766	-0.6145	-0.130266	30.001	0.0088774	1	0.177534	0.0939144	-1.29499	1.1448
601328.SH	2021	8.07373	1.64	43.5898	2.47335	-0.723438	-0.601018	-0.12242	30.0445	0.0088774	1			-1.64801	1.1249
601328.SH	2021	8.19974	1.6	41.3824	4.58086	-0.734086	-0.621472	-0.112614	30.0659	0.0088774	1	0.148533	0.0801958	-1.64801	1.1249
601328.SH	2021	8.34038	1.6	40.3691	6.84447	-0.661459	-0.561641	-0.099818	30.071	0.0088774	1			-1.64801	1.1249
601328.SH	2021	8.37696	1.48	39.9781	9.10108	-0.54264	-0.46298	-0.0796605	30.0877	0.0088774	1	0.177009	0.101441	-1.64801	1.1249
601398.SH	2007	6.26709	2.74	11.6825	15.0647	-0.521584	-0.387574	-0.13401	29.7925	0.0291107	0.0594796	0.248128	0.107821	-2.6216	1.0815
601398.SH	2008	6.24556	2.51	12.3652	5.82943	-0.503597	-0.35752	-0.146077	29.8438	0.0345311	0.965453			-2.51521	1.0387
601398.SH	2008	5.89728	2.41	14.9813	11.7038	-0.456833	-0.256494	-0.200339	29.8717	0.0291107	0.354091	0.236766	0.113795	-2.51521	1.0387
601398.SH	2008	6.24251	2.37	15.1694	15.8884	-0.386625	-0.209232	-0.177394	29.8701	0.0421645	0.532751			-2.51521	1.0387
601398.SH	2008	6.22217	2.29	15.0831	18.3074	-0.181665	-0.0582422	-0.123423	29.9091	0.0291107	0.682541	0.228829	0.113683	-2.51521	1.0387
601398.SH	2009	5.83466	1.97	21.1807	5.50887	-0.163307	-0.040513	-0.122794	30.027	0.0421645	0.945247			-1.88526	1.0336
601398.SH	2009	5.42995	1.81	21.782	10.7281	-0.213898	-0.0958267	-0.118071	30.0677	0.016308	0.868919	0.204857	0.114234	-1.88526	1.0336
601398.SH	2009	5.57755	1.68	21.8211	15.4297	-0.311754	-0.201179	-0.110575	30.0881	0.016308	0.91831			-1.88526	1.0336
601398.SH	2009	5.76098	1.54	20.563	19.0519	-0.378931	-0.223108	-0.155823	30.0979	0.0124217	0.949624	0.198133	0.11386	-1.88526	1.0336
601398.SH	2010	5.76897	1.35	22.2698	5.76152	-0.381672	-0.200884	-0.180788	30.161	0.0421645	0.992408			-2.15803	1.0474
601398.SH	2010	5.47515	1.26	21.1306	11.9736	-0.370613	-0.181292	-0.18932	30.1929	0.0291107	0.981164	0.189568	0.12095	-2.15803	1.0474
601398.SH	2010	5.66039	1.15	20.4625	16.8261	-0.319813	-0.128073	-0.19174	30.2276	0.0391493	0.988533			-2.15803	1.0474
601398.SH	2010	6.10506	1.08	20.2384	20.2061	-0.288582	-0.124921	-0.163661	30.2306	0.00991583	0.993029	0.193368	0.116927	-2.15803	1.0474
601398.SH	2011	6.06133	1	24.9884	6.17226	-0.450324	-0.16824	-0.282085	30.2976	0.016308	0.998969			-1.14774	1.0845
601398.SH	2011	5.77076	0.95	25.0052	12.747	-0.52493	-0.253561	-0.271369	30.3321	0.0124217	0.99743	0.191423	0.115932	-1.14774	1.0845
601398.SH	2011	5.96196	0.91	24.0646	18.1821	-0.729309	-0.345327	-0.383982	30.3475	0.016308	0.99844			-1.14774	1.0845
601398.SH	2011	6.18874	0.94	23.663	21.7624	-0.714664	-0.358012	-0.356653	30.3704	0.00670884	0.999054	0.205289	0.101926	-1.14774	1.0845
601398.SH	2012	6.22562	0.89	24.5777	5.99955	-0.6988	-0.373017	-0.325783	30.4302	0.016308	0.999877			-2.0395	1.0804
601398.SH	2012	5.95938	0.89	23.1379	12.1128	-0.747624	-0.410378	-0.337245	30.4685	0.016308	0.999652	0.215956	0.0920369	-2.0395	1.0804
601398.SH	2012	6.19	0.87	22.4434	17.271	-0.719481	-0.350453	-0.369028	30.4858	0.016308	0.999789			-2.0395	1.0804
601398.SH	2012	6.43282	0.85	22.1842	21.1519	-0.637323	-0.313731	-0.323592	30.4956	0.00670884	0.999872	0.229889	0.0888363	-2.0395	1.0804
601398.SH	2013	6.52501	0.87	25.9231	5.74488	-0.36113	-0.180132	-0.180998	30.541	0.016308	0.999983			-1.78963	1.2076
601398.SH	2013	6.27608	0.87	27.7013	11.7843	-0.258716	-0.108741	-0.149975	30.5608	0.016308	0.999953	0.227406	0.0811045	-1.78963	1.2076
601398.SH	2013	6.59136	0.91	25.8603	16.6564	-0.233343	-0.127916	-0.105426	30.5618	0.016308	0.999971			-1.78963	1.2076
601398.SH	2013	6.75801	0.94	24.8122	20.5688	-0.22034	-0.113387	-0.106953	30.5711	0.00991583	0.999983	0.224245	0.0752996	-1.78963	1.2076
601398.SH	2014	6.90622	0.97	28.7814	5.38997	-0.234646	-0.129471	-0.105175	30.6134	0.016308	0.999998			-1.02623	1.1315
601398.SH	2014	6.69585	0.99	27.6526	10.9144	-0.246305	-0.14113	-0.105175	30.6418	0.00991583	0.999994	0.220523	0.0708399	-1.02623	1.1315
601398.SH	2014	7.10822	1.06	25.7179	15.4188	-0.235254	-0.105738	-0.129516	30.6343	0.016308	0.999996			-1.02623	1.1315
601398.SH	2014	7.45904	1.13	25.0982	17.9721	-0.239461	-0.120079	-0.119382	30.6568	0.00589719	0.999998	0.215756	0.069635	-1.02623	1.1315
601398.SH	2015	7.57717	1.29	30.8455	4.59254	-0.393864	-0.274613	-0.119251	30.6943	0.0124685	0.999999			-1.9804	1.1075
601398.SH	2015	7.19818	1.4	29.2371	9.2602	-0.200432	-0.0376918	-0.162741	30.7409	0.0124685	0.999999	0.217081	0.0697706	-1.9804	1.1075
601398.SH	2015	7.64831	1.44	27.5782	13.1482	-0.113798	0.119041	-0.232839	30.7268	0.0124685	0.999999			-1.9804	1.1075
601398.SH	2015	8.10687	1.5	27.2029	15.4244	-0.0441615	0.187384	-0.231545	30.7316	0.00218952	1	0.203777	0.071531	-1.9804	1.1075
601398.SH	2016	8.18971	1.66	38.7227	3.99684	0.0978879	0.298182	-0.200294	30.7614	0.00338835	1			-1.72776	1.1155
601398.SH	2016	7.93977	1.55	34.4983	8.06606	0.218743	0.339053	-0.120309	30.7891	0.00338835	1	0.197258	0.0775628	-1.72776	1.1155
601398.SH	2016	8.26337	1.62	32.1407	11.4365	0.119437	0.282259	-0.162822	30.7942	0.00338835	1			-1.72776	1.1155
601398.SH	2016	8.2079	1.62	30.189	14.088	-0.00935333	0.123568	-0.132922	30.8148	0.00218952	1	0.190469	0.0789151	-1.72776	1.1155
601398.SH	2017	8.21111	1.59	35.6444	3.71775	0.018224	0.143733	-0.125509	30.8461	0.00218952	1			-1.86704	1.1173
601398.SH	2017	7.95889	1.57	30.7134	7.56842	-0.0406922	0.102304	-0.142996	30.8703	0.00218952	1	0.191226	0.0800431	-1.86704	1.1173
601398.SH	2017	8.15509	1.56	28.2997	10.9029	-0.07069	0.0723063	-0.142996	30.88	0.00218952	1			-1.86704	1.1173
601398.SH	2017	8.20735	1.55	28.1381	13.4257	-0.0797956	0.0632008	-0.142996	30.8925	0.00218952	1	0.181525	0.0827788	-1.86704	1.1173
601398.SH	2018	8.24686	1.54	30.5206	3.61888	-0.216704	-0.0116823	-0.205022	30.9079	0.00218952	1			-1.20322	1.1149
601398.SH	2018	8.02913	1.54	28.3481	7.32857	-0.218382	-0.0844621	-0.13392	30.938	0.00218952	1	0.178372	0.0846711	-1.20322	1.1149
601398.SH	2018	8.08869	1.53	26.5876	10.5276	-0.343326	-0.171516	-0.17181	30.9703	0.00218952	1			-1.20322	1.1149
601398.SH	2018	8.46542	1.52	26.0111	12.7394	-0.476719	-0.295383	-0.181335	30.9524	0.00218952	1	0.166621	0.0902482	-1.20322	1.1149
601398.SH	2019	8.30509	1.51	37.0746	3.40435	-0.567382	-0.307938	-0.259445	31.0068	0.00218952	1				1.1107
601398.SH	2019	8.09889	1.48	32.4247	6.94513	-0.499795	-0.277255	-0.22254	31.0319	0.00218952	1	0.167495	0.0932529		1.1107
601398.SH	2019	8.77734	1.44	29.9557	9.46174	-0.694061	-0.333804	-0.360257	31.0367	0.00218952	1				1.1107
601398.SH	2019	8.94073	1.43	29.0281	11.6404	-0.679792	-0.348131	-0.331661	31.0359	0.00218952	1	0.166312	0.0912284		1.1107
601398.SH	2020	8.66284	1.43	32.0259	3.0577	-0.771065	-0.374598	-0.396467	31.0367	0.00218952	1			-1.56268	1.0805
601398.SH	2020	8.29535	1.5	31.6435	5.45356	-0.783894	-0.423266	-0.360629	31.0367	0.00218952	1	0.165715	0.0885065	-1.56268	1.0805
601398.SH	2020	8.4312	1.55	30.4758	8.15615	-0.718537	-0.456321	-0.262216	31.0367	0.00218952	1			-1.56268	1.0805
601398.SH	2020	8.72548	1.58	26.7259	10.9188	-0.775384	-0.470893	-0.304491	31.0367	0.00218952	1	0.154773	0.0863133	-1.56268	1.0805
601398.SH	2021	8.71238	1.58	28.8611	2.88211	-0.869998	-0.57665	-0.293348	31.0367	0.00218952	1				1.0495
601398.SH	2021	8.6714	1.54	28.1107	5.39939	-0.87344	-0.598999	-0.274441	31.0367	0.00218952	1	0.155897	0.0823347		1.0495
601398.SH	2021	8.93632	1.52	28.2189	8.00845	-0.875701	-0.524991	-0.35071	31.0367	0.00218952	1				1.0495
601398.SH	2021	9.31228	1.42	26.7387	10.6928	-0.888786	-0.592192	-0.296594	31.0367	0.00218952	1				1.0495
601577.SH	2016	5.30945	1.19	10.7371	15.9694	0.435527	0.594467	-0.158941	26.6726	0.176266	0.999997
601577.SH	2017	5.34474	1.25	9.16704	5.09219	0.368851	0.59804	-0.229189	26.7216	0.176266	0.999998
601577.SH	2017	5.30391	1.13	8.19015	14.3666	0.429962	0.625518	-0.195556	26.8034	0.176266	0.999999
601577.SH	2017	5.26623	1.22	7.15911	14.6618	0.441975	0.620256	-0.178281	26.8271	0.176266	0.999999
601577.SH	2017	5.09974	1.24	8.30997	16.6066	0.472513	0.632281	-0.159768	26.8772	0.176266	1
601577.SH	2018	5.42149	1.29	15.0805	4.97461	0.22891	0.489868	-0.260958	26.8712	0.176266	1			-1.96311	1.5967
601577.SH	2018	6.03481	1.29	17.1493	14.4039	0.218	0.399335	-0.181335	26.9898	0.176266	1	0.109663	0.0755419	-1.96311	1.5967
601577.SH	2019	5.76891	1.29	32.2059	4.23049	0.198166	0.402056	-0.20389	27.0718	0.176266	1			-1.60764	1.4567
601577.SH	2019	5.7469	1.29	28.8317	8.14122	0.190645	0.387487	-0.196842	27.083	0.176266	1	0.1189	0.0798465	-1.60764	1.4567
601577.SH	2019	5.87692	1.24	27.8908	12.1784	0.0845797	0.339171	-0.254592	27.1066	0.176266	1			-1.60764	1.4567
601577.SH	2019	6.94906	1.22	27.8496	12.5703	0.0912299	0.386784	-0.295554	27.1235	0.176266	1	0.122491	0.0614821	-1.60764	1.4567
601577.SH	2020	7.03405	1.24	31.8764	3.58816	0.0941743	0.375874	-0.2817	27.1527	0.176266	1			-1.52043	1.4257
601577.SH	2020	6.70723	1.23	26.0784	6.78655	0.0538647	0.37583	-0.321965	27.201	0.176266	1	0.154359	0.0479171	-1.52043	1.4257
601577.SH	2020	6.55751	1.23	22.8676	9.87382	-0.00124776	0.260969	-0.262216	27.2516	0.176266	1			-1.52043	1.4257
601577.SH	2020	6.49251	1.21	16.9862	12.1614	-0.00160015	0.241045	-0.242645	27.2804	0.176266	1	0.14365	0.0733972	-1.52043	1.4257
601577.SH	2021	7.23955	1.21	20.5378	3.0914	-0.0472016	0.134688	-0.18189	27.3231	0.176266	1			-0.344579	1.3718
601577.SH	2021	7.09576	1.2	23.5836	6.66225	-0.0669653	0.114235	-0.1812	27.3556	0.176266	1	0.144509	0.0714278	-0.344579	1.3718
601577.SH	2021	7.07184	1.2	23.2515	9.42988	-0.0489906	0.167026	-0.216016	27.391	0.176266	1			-0.344579	1.3718
601577.SH	2021	7.11498	1.2	22.7925	11.5977	-0.0688142	0.0952899	-0.164104	27.4031	0.176266	1	0.152964	0.0608309	-0.344579	1.3718
601658.SH	2018	4.99477	0.86	10.2964	11.0056	-0.317427	-0.00427426	-0.313153	29.884	0.00834094	0.992664
601658.SH	2019	4.86692	0.83	13.6475	3.75133	-0.347219	0.122907	-0.470126	29.9479	0.00834094	0.995544				0.9991
601658.SH	2019	4.90762	0.82	15.9061	7.5661	-0.346709	0.119324	-0.466034	29.9403	0.00834094	0.997295				0.9991
601658.SH	2019	5.06002	0.83	14.8242	10.6115	-0.341802	0.151419	-0.493221	29.9446	0.00834094	0.998358				0.9991
601658.SH	2019	5.33322	0.86	13.2167	11.1828	-0.364828	0.101955	-0.466783	29.955	0.00834094	0.999004	0.156888	0.0403076		0.9991
601658.SH	2020	6.02911	0.86	14.4795	3.08635	-0.0566766	0.225023	-0.2817	30.0104	0.00834094	0.999396				0.9887
601658.SH	2020	5.85177	0.89	15.984	5.245	-0.0974226	0.224543	-0.321965	30.0258	0.00834094	0.999633	0.161339	0.04238		0.9887
601658.SH	2020	5.91203	0.88	13.8073	8.02805	-0.0596585	0.202558	-0.262216	30.041	0.00834094	0.999778				0.9887
601658.SH	2020	5.9272	0.88	11.4688	9.54022	-0.0373062	0.205339	-0.242645	30.0605	0.00834094	0.999865	0.157995	0.0473292		0.9887
601658.SH	2021	6.27812	0.86	14.6334	2.82311	0.0424939	0.183189	-0.140695	30.1127	0.00834094	0.999918				0.9917
601658.SH	2021	6.14211	0.83	16.2109	5.46519	0.00848123	0.164766	-0.156285	30.1339	0.00834094	0.99995	0.1495	0.0603886		0.9917
601658.SH	2021	6.37492	0.82	15.7192	8.27946	0.117014	0.193894	-0.0768793	30.1342	0.00834094	0.99997				0.9917
601658.SH	2021	6.31996	0.82	15.4912	9.57452	0.0919127	0.171573	-0.0796605	30.1638	0.00834094	0.999982	0.145009	0.0616193		0.9917
601818.SH	2008	3.90122	2	9.57046	22.0158	0.480906	0.587474	-0.106568	27.4707	0.116029	0.675637
601818.SH	2009	4.01784	1.25	19.1956	15.8832	-0.0142279	0.127503	-0.141731	27.8114	0.04951	0.948318
601818.SH	2010	5.48958	0.75	14.3764	15.705	-0.12786	0.0358014	-0.163661	28.0257	0.0395221	0.992844	0.24573	0.142351	-1.86507	1.1968
601818.SH	2011	5.12496	0.7	16.9968	5.63634	-0.192341	-0.0224003	-0.169941	28.1529	0.0669405	0.678994			-2.38139	1.2682
601818.SH	2011	5.2188	0.67	17.6729	10.6306	-0.189404	-0.00993912	-0.179465	28.1391	0.04951	0.997362	0.276721	0.133021	-2.38139	1.2682
601818.SH	2011	5.44537	0.65	14.2872	15.558	-0.166569	0.0174313	-0.184	28.1438	0.0649996	0.998399			-2.38139	1.2682
601818.SH	2011	5.54706	0.64	14.3954	18.8094	-0.18437	0.00710226	-0.191472	28.1811	0.0267398	0.999029	0.2898	0.13097	-2.38139	1.2682
601818.SH	2012	5.12029	0.64	19.274	6.64926	-0.206526	-0.0102593	-0.196267	28.3325	0.0669405	0.669986			-1.82894	1.3523
601818.SH	2012	5.00042	0.64	16.8367	12.3556	-0.127929	-0.00357006	-0.124359	28.37	0.0649996	0.999642	0.312586	0.124994	-1.82894	1.3523
601818.SH	2012	4.96113	0.7	14.3793	17.3227	-0.140153	0.00520489	-0.145357	28.4273	0.0649996	0.999783			-1.82894	1.3523
601818.SH	2012	5.01567	0.74	16.1109	20.6609	-0.218717	-0.0505398	-0.168178	28.4549	0.0267398	0.999868	0.321004	0.122258	-1.82894	1.3523
601818.SH	2013	5.07817	0.79	22.1189	6.50426	-0.191802	-0.0108038	-0.180998	28.5125	0.0669405	0.660792			-2.22263	1.4223
601818.SH	2013	5.14194	0.8	22.8761	11.7569	0.0752273	0.225202	-0.149975	28.5357	0.0649996	0.999952	0.319415	0.125057	-2.22263	1.4223
601818.SH	2013	5.34873	0.82	20.9769	16.3964	0.0999646	0.160225	-0.0602603	28.537	0.0649996	0.999971			-2.22263	1.4223
601818.SH	2013	6.33733	0.86	22.1174	17.4803	0.122532	0.162367	-0.0560711	28.5128	0.0395221	0.999982	0.31599	0.123764	-2.22263	1.4223
601818.SH	2014	6.35505	0.97	27.0918	4.99249	0.185284	0.290459	-0.105175	28.5781	0.0669405	0.651413				1.4608
601818.SH	2014	6.1894	1.11	25.6861	9.60595	0.185284	0.290459	-0.105175	28.6129	0.0395221	0.999993	0.297835	0.136649		1.4608
601818.SH	2014	6.70701	1.07	24.9629	13.494	0.183865	0.265948	-0.0820823	28.5794	0.0649996	0.999996				1.4608
601818.SH	2014	6.55763	1.19	25.814	16.1174	0.187444	0.223552	-0.0560711	28.6379	0.0235048	0.999998	0.285867	0.153537		1.4608
601818.SH	2015	6.55626	1.18	30.0454	4.45156	0.138702	0.156344	-0.0560711	28.6848	0.0669405	0.641851				1.444
601818.SH	2015	6.94775	1.42	29.4984	7.80357	0.314466	0.477207	-0.162741	28.7297	0.0496967	0.999999	0.278497	0.157519		1.444
601818.SH	2015	7.02689	1.43	29.1076	11.0259	0.125175	0.32821	-0.203035	28.7582	0.0496967	0.999999				1.444
601818.SH	2015	7.07284	1.61	28.6607	13.2012	-0.103255	0.101552	-0.204807	28.784	0.00872692	1	0.268323	0.156354		1.444
601818.SH	2016	6.66495	1.53	30.2294	3.63293	-0.120874	0.105569	-0.226443	28.8821	0.01295	0.632107			-1.71491	1.4845
601818.SH	2016	6.10713	1.5	30.5378	7.16224	-0.150201	0.0637011	-0.213902	28.9567	0.0135052	1	0.23874	0.139669	-1.71491	1.4845
601818.SH	2016	6.48116	1.51	30.9834	9.84914	-0.137369	-0.0179077	-0.119462	28.9755	0.0135052	1			-1.71491	1.4845
601818.SH	2016	6.24541	1.6	30.572	12.1035	-0.166873	-0.100804	-0.0660686	29.0223	0.00872692	1	0.218884	0.11777	-1.71491	1.4845
601818.SH	2017	6.39046	1.54	35.7357	3.26049	-0.121242	0.0042672	-0.125509	29.0486	0.00601249	0.622183			-1.47702	1.4059
601818.SH	2017	6.59903	1.58	34.4261	6.37626	-0.0911983	0.0321626	-0.123361	29.0257	0.00872692	1	0.204613	0.124675	-1.47702	1.4059
601818.SH	2017	6.80615	1.58	34.4391	9.28856	-0.0911983	0.0321626	-0.123361	29.0249	0.00872692	1			-1.47702	1.4059
601818.SH	2017	7.47108	1.59	33.6418	10.3495	-0.0361827	0.127804	-0.163987	29.0391	0.00872692	1	0.204402	0.120382	-1.47702	1.4059
601818.SH	2018	7.36417	1.59	46.6771	2.95873	-0.0772926	0.102948	-0.18024	29.0573	0.00872692	1			-1.20547	1.2312
601818.SH	2018	7.11756	1.51	46.6771	5.93738	-0.0268262	0.12841	-0.155236	29.0857	0.00872692	1	0.197701	0.127809	-1.20547	1.2312
601818.SH	2018	7.23323	1.58	46.0562	8.8237	-0.0175588	0.130659	-0.148218	29.1024	0.00872692	1			-1.20547	1.2312
601818.SH	2018	7.4007	1.59	44.6292	10.457	0.0547262	0.236062	-0.181335	29.1029	0.00872692	1	0.186784	0.144132	-1.20547	1.2312
601818.SH	2019	7.36463	1.59	28.3958	2.92907	0.116429	0.295674	-0.179245	29.1396	0.00872692	1			-1.84241	1.2743
601818.SH	2019	7.18923	1.57	25.6369	6.13137	0.13517	0.286068	-0.150898	29.1672	0.00872692	1	0.179231	0.147926	-1.84241	1.2743
601818.SH	2019	8.05207	1.54	24.883	8.27358	-0.0166864	0.237905	-0.254592	29.1835	0.00872692	1			-1.84241	1.2743
601818.SH	2019	8.1559	1.56	23.2615	9.69838	-0.0564965	0.175771	-0.232267	29.1857	0.00872692	1	0.181323	0.142224	-1.84241	1.2743
601818.SH	2020	7.61115	1.55	27.2323	2.73043	-0.197036	0.0539956	-0.251032	29.2858	0.00872692	1			-1.40147	1.2751
601818.SH	2020	7.2645	1.55	24.195	4.70592	-0.237527	0.018567	-0.256093	29.3153	0.00872692	1	0.187743	0.141	-1.40147	1.2751
601818.SH	2020	8.33592	1.53	23.0404	6.73912	-0.402483	-0.108778	-0.293705	29.2964	0.00872692	1			-1.40147	1.2751
601818.SH	2020	8.47594	1.38	22.3064	8.33081	-0.532175	-0.260328	-0.271846	29.3115	0.00872692	1	0.189122	0.135433	-1.40147	1.2751
601818.SH	2021	8.04009	1.36	27.4423	4.84899	-0.579529	-0.398328	-0.1812	29.3842	0.00872692	1	0.179718	0.125409	-2.02881	1.2713
601818.SH	2021	8.36891	1.34	28.0738	7.40714	-0.601468	-0.347184	-0.254284	29.369	0.00872692	1			-2.02881	1.2713
601818.SH	2021	8.20672	1.25	26.5766	9.00951	-0.635285	-0.391521	-0.243765	29.4063	0.00872692	1	0.18486	0.110286	-2.02881	1.2713
601838.SH	2016	6.09058	2.21	12.8128	11.7499	0.285489	0.624956	-0.339467	26.612	0.0620784	0.999848
601838.SH	2017	6.02498	2.06	16.3575	7.24954	0.337515	0.576611	-0.239096	26.6588	0.0452778	0.758459				1.6071
601838.SH	2017	5.84807	2.05	17.4552	11.7278	0.307907	0.532573	-0.224666	26.7392	0.0620784	0.999966				1.6071
601838.SH	2017	5.75884	1.69	22.6959	15.636	0.227715	0.46111	-0.233395	26.7976	0.0620784	0.999979	0.11289	0.110242		1.6071
601838.SH	2018	6.2753	1.68	20.0404	3.61674	0.125238	0.386123	-0.260885	26.8422	0.0452778	0.753075			-0.897555	1.5129
601838.SH	2018	6.03973	1.61	19.6561	7.42208	0.123924	0.301948	-0.178024	26.884	0.0452778	0.751259	0.10086	0.137046	-0.897555	1.5129
601838.SH	2018	6.19313	1.56	17.6277	11.3381	0.0356349	0.232665	-0.19703	26.9054	0.0620784	0.999995			-0.897555	1.5129
601838.SH	2018	6.35324	1.54	16.5314	14.8789	0.124299	0.330567	-0.206268	26.9223	0.0620784	0.999997	0.0900296	0.153414	-0.897555	1.5129
601838.SH	2019	6.40603	1.51	18.4413	3.88877	0.127544	0.453723	-0.326178	26.9555	0.0452778	0.784807			-0.978921	1.5254
601838.SH	2019	6.08488	1.46	20.1394	7.71436	0.172753	0.487656	-0.314903	27.0039	0.0452778	0.78319	0.0826652	0.138737	-0.978921	1.5254
601838.SH	2019	6.26644	1.45	19.6046	11.7864	0.106882	0.559446	-0.452564	27.0206	0.0620784	0.999999			-0.978921	1.5254
601838.SH	2019	6.38091	1.43	18.8919	15.5929	0.0403871	0.565568	-0.525181	27.0483	0.0620784	1	0.0854326	0.143594	-0.978921	1.5254
601838.SH	2020	6.48828	1.43	22.6078	3.80258	0.301003	0.616605	-0.315602	27.0742	0.0452778	0.778274			-1.53501	1.5367
601838.SH	2020	6.00391	1.42	19.3537	7.46521	0.155953	0.611016	-0.455063	27.1443	0.0452778	0.776433	0.0920103	0.135864	-1.53501	1.5367
601838.SH	2020	5.97842	1.38	19.2023	11	0.218417	0.589031	-0.370614	27.1833	0.0620784	1			-1.53501	1.5367
601838.SH	2020	7.06812	1.37	18.9923	13.0717	0.207257	0.591482	-0.384225	27.204	0.0620784	1	0.0972023	0.125339	-1.53501	1.5367
601838.SH	2021	6.64561	1.06	20.4003	10.3446	0.103737	0.402198	-0.298461	27.3387	0.0620784	1			-1.58261	1.3629
601838.SH	2021	6.77066	0.98	19.3877	15.054	0.118089	0.361853	-0.243765	27.3675	0.0620784	1	0.0980929	0.0855063	-1.58261	1.3629
601860.SH	2017	5.86185	1.89	4.86774	6.0382	0.758811	1.31444	-0.555634	25.8021	0.646192	0.871653				1.4063
601860.SH	2017	5.82327	1.84	7.83151	11.4283	0.485635	1.20476	-0.719128	25.8646	0.646192	0.950722				1.4063
601860.SH	2018	5.45271	1.74	8.35632	5.84478	0.669877	0.995853	-0.325975	25.9675	0.646192	0.981582				1.449
601860.SH	2018	6.36444	1.69	11.0407	10.1983	0.620465	0.915	-0.294535	25.9868	0.646192	0.993184	0.101907	0.0977261		1.449
601860.SH	2019	6.09679	1.68	7.87695	2.28338	0.316733	0.607873	-0.29114	26.0676	0.646192	0.995861			-0.468222	1.2138
601860.SH	2019	6.33849	1.66	14.1875	5.52281	0.253264	0.50374	-0.250476	26.0426	0.646192	0.997487	0.0843668	0.104452	-0.468222	1.2138
601916.SH	2018	5.89143	1.14	32.1108	6.76912	-0.275351	-0.188606	-0.0867448	28.1209	0.028028	0.0529415	0	0
601916.SH	2018	6.22146	1.2	32.2459	11.284	-0.184248	0.0123892	-0.196638	28.1298	0.028028	0.339243
601916.SH	2019	6.22448	1.26	27.0158	4.2146	-0.286549	-0.00639066	-0.280159	28.1624	0.0195478	0.590451			-2.05449	1.1301
601916.SH	2019	6.27922	1.37	29.2535	6.98895	-0.37092	-0.110076	-0.260844	28.1833	0.028028	0.671869	0	0	-2.05449	1.1301
601916.SH	2019	7.10954	1.37	26.9387	10.2657	-0.603819	-0.187623	-0.416196	28.2192	0.028028	0.863896	0.168805	0.218275	-2.05449	1.1301
601916.SH	2020	7.26917	1.42	32.1216	3.46919	-0.616386	-0.262886	-0.353501	28.234	0.0195478	0.579815			-1.66226	1.1109
601916.SH	2020	6.47647	1.4	28.5595	5.36142	-0.753255	-0.238343	-0.514911	28.3195	0.028028	0.947601	0.162291	0.216864	-1.66226	1.1109
601916.SH	2020	6.35113	1.44	23.4399	7.93742	-0.749094	-0.329738	-0.419356	28.3504	0.028028	0.967883			-1.66226	1.1109
601916.SH	2020	6.47112	1.42	22.2376	9.47542	-0.697798	-0.313573	-0.384225	28.348	0.028028	0.980395	0.172812	0.209637	-1.66226	1.1109
601916.SH	2021	6.27169	1.5	21.3296	5.17181	-0.804221	-0.308282	-0.49594	28.3985	0.028028	0.992742	0.190901	0.207559	-1.56103	1.1189
601916.SH	2021	6.40275	1.52	23.3521	7.75817	-0.543754	-0.129095	-0.414659	28.4086	0.028028	0.995592			-1.56103	1.1189
601916.SH	2021	7.29791	1.53	22.9829	7.73955	-0.600905	-0.140206	-0.460698	28.4581	0.028028	0.997324	0.197593	0.191083	-1.56103	1.1189
601939.SH	2007	5.32444	2.95	10.169	10.5161	-0.322046	-0.221415	-0.100631	29.4422	1	1	0.274095	0.132733	-2.91988	1.157
601939.SH	2007	6.08679	2.83	12.2735	14.6442	-0.311748	-0.19894	-0.112808	29.4883	1	1			-2.91988	1.157
601939.SH	2007	6.39996	2.6	12.159	16.3735	-0.307183	-0.190327	-0.116856	29.5178	0.0230996	1	0.250778	0.138437	-2.91988	1.157
601939.SH	2008	6.5217	2.22	16.1362	7.16575	-0.261462	-0.168005	-0.0934577	29.5589	0.0271073	0.922662			-2.67338	1.1392
601939.SH	2008	6.45249	2.21	17.8329	12.8881	-0.174678	-0.0806743	-0.0940034	29.5851	0.0230996	1	0.250226	0.13238	-2.67338	1.1392
601939.SH	2008	6.54776	2.17	15.3994	17.5727	-0.107284	-0.012603	-0.0946815	29.6221	0.0334579	1			-2.67338	1.1392
601939.SH	2008	6.18841	2.21	15.92	19.8138	-0.112719	0.0555022	-0.168221	29.6533	0.0230996	1	0.166323	0.234717	-2.67338	1.1392
601939.SH	2009	5.6969	1.9	22.286	5.31704	-0.111283	0.0806479	-0.191931	29.7914	0.0271073	0.920103			-2.67711	1.1075
601939.SH	2009	5.56009	1.71	21.6977	11.0241	-0.132394	0.0285319	-0.160926	29.8404	0.0129405	1	0.237993	0.111023	-2.67711	1.1075
601939.SH	2009	5.74114	1.57	21.1754	16.0443	-0.271199	-0.103998	-0.167201	29.8668	0.0129405	1			-2.67711	1.1075
601939.SH	2009	5.80899	1.5	20.697	19.1113	-0.324674	-0.126394	-0.19828	29.8952	0.00985674	1	0.239698	0.107018	-2.67711	1.1075
601939.SH	2010	5.88381	1.35	24.0395	5.90718	-0.306256	-0.102773	-0.203483	29.946	0.0271073	0.917464			-2.83331	1.0885
601939.SH	2010	5.66822	1.22	23.1614	12.1991	-0.289793	-0.157209	-0.132584	29.9569	0.0230996	1	0.245974	0.106292	-2.83331	1.0885
601939.SH	2010	5.90312	1.14	22.4095	17.7169	-0.322111	-0.151756	-0.170355	29.9899	0.0310653	1			-2.83331	1.0885
601939.SH	2010	6.48367	1.14	22.2539	19.2652	-0.360082	-0.173919	-0.186163	30.0115	0.0078683	1	0.244384	0.105256	-2.83331	1.0885
601939.SH	2011	6.62167	1.09	25.6433	6.30549	-0.291837	-0.0969505	-0.194887	30.0569	0.012709	0.914741			-2.44335	1.0688
601939.SH	2011	6.28406	1.03	25.6727	12.5837	-0.368319	-0.0969505	-0.271369	30.0953	0.00985674	1	0.246464	0.101563	-2.44335	1.0688
601939.SH	2011	6.61742	1.02	24.6969	17.8694	-0.575487	-0.232753	-0.342735	30.0968	0.0129405	1			-2.44335	1.0688
601939.SH	2011	6.64934	1.09	23.299	20.7478	-0.565421	-0.247596	-0.317825	30.1391	0.00532352	1	0.244253	0.099702	-2.44335	1.0688
601939.SH	2012	6.54618	1.04	25.1463	5.9378	-0.586226	-0.260443	-0.325783	30.2171	0.012709	0.911933			-1.66458	1.0167
601939.SH	2012	6.4373	1	25.2475	12.2491	-0.549126	-0.249494	-0.299632	30.2341	0.0129405	1	0.25009	0.0943999	-1.66458	1.0167
601939.SH	2012	6.90171	1	23.5153	17.2738	-0.50793	-0.249494	-0.258436	30.2185	0.0129405	1			-1.66458	1.0167
601939.SH	2012	6.79611	0.99	23.3413	20.3875	-0.500893	-0.246592	-0.254302	30.2681	0.00532352	1	0.249462	0.0936258	-1.66458	1.0167
601939.SH	2013	6.88731	0.99	24.6337	5.90735	-0.425025	-0.158094	-0.26693	30.3173	0.012709	0.909037			-1.86329	1.1493
601939.SH	2013	6.73327	0.99	25.3543	11.9903	-0.0881571	0.061818	-0.149975	30.3296	0.0129405	1	0.244992	0.0943156	-1.86329	1.1493
601939.SH	2013	6.99939	0.98	24.0812	16.8507	-0.0393779	0.0208824	-0.0602603	30.3388	0.0129405	1			-1.86329	1.1493
601939.SH	2013	6.99287	0.99	23.4098	20.0238	-0.0381082	0.023025	-0.0611333	30.363	0.0078683	1	0.241025	0.0910861	-1.86329	1.1493
601939.SH	2014	7.11038	1.02	29.9584	5.74374	0.0189462	0.101029	-0.0820823	30.4124	0.012709	0.906051			-1.86042	1.077
601939.SH	2014	6.99406	1.04	26.404	11.4184	0.0334277	0.11551	-0.0820823	30.4283	0.0078683	1	0.245414	0.0903686	-1.86042	1.077
601939.SH	2014	7.2191	1.13	24.6609	15.7828	0.0189462	0.101029	-0.0820823	30.4486	0.0129405	1			-1.86042	1.077
601939.SH	2014	7.47941	1.19	23.3267	18.2253	-0.0667156	0.00894428	-0.0756598	30.4491	0.00467947	1	0.228204	0.0907736	-1.86042	1.077
601939.SH	2015	7.53188	1.3	31.4516	5.09997	-0.142927	-0.0875749	-0.0560711	30.4918	0.0098939	1			-2.11211	1.0226
601939.SH	2015	7.20367	1.42	27.785	10.0761	0.00665862	0.169399	-0.162741	30.5335	0.0098939	1	0.226641	0.08681	-2.11211	1.0226
601939.SH	2015	7.50162	1.45	25.4887	13.9753	-0.00418095	0.198854	-0.203035	30.5391	0.0098939	1			-2.11211	1.0226
601939.SH	2015	7.87533	1.58	24.3631	15.839	-0.0700459	0.110006	-0.180051	30.5406	0.00173741	1	0.214048	0.0805346	-2.11211	1.0226
601939.SH	2016	7.88884	1.63	42.5967	4.49675	-0.0466624	0.153632	-0.200294	30.583	0.00268868	1			-1.50113	1.0154
601939.SH	2016	7.6212	1.63	36.6115	8.89154	0.187853	0.308162	-0.120309	30.6147	0.00268868	1	0.206816	0.0743353	-1.50113	1.0154
601939.SH	2016	7.66534	1.56	33.1738	12.3879	0.181519	0.321982	-0.140464	30.6515	0.00268868	1			-1.50113	1.0154
601939.SH	2016	7.58289	1.52	30.9526	14.6188	0.108384	0.241305	-0.132922	30.6738	0.00173741	1	0.193911	0.0657357	-1.50113	1.0154
601939.SH	2017	7.60817	1.52	37.398	4.25486	0.207246	0.332755	-0.125509	30.7081	0.00173741	1			-2.26408	1.0013
601939.SH	2017	7.58158	1.51	32.0031	8.45244	0.167965	0.291326	-0.123361	30.708	0.00173741	1	0.19306	0.0662713	-2.26408	1.0013
601939.SH	2017	7.74749	1.5	29.3796	11.8383	0.167965	0.291326	-0.123361	30.7245	0.00173741	1			-2.26408	1.0013
601939.SH	2017	8.11696	1.49	27.218	13.5656	0.167965	0.291326	-0.123361	30.7277	0.00173741	1	0.176129	0.0697454	-2.26408	1.0013
601939.SH	2018	8.11255	1.49	33.0415	3.9963	0.0379771	0.195146	-0.157169	30.7599	0.00173741	1			-1.7219	1.022
601939.SH	2018	8.17611	1.48	29.5428	7.90876	-0.0588493	0.0550471	-0.113896	30.758	0.00173741	1	0.174163	0.0787864	-1.7219	1.022
601939.SH	2018	8.30197	1.47	26.8619	11.0816	-0.200868	-0.074811	-0.126057	30.7818	0.00173741	1			-1.7219	1.022
601939.SH	2018	8.57607	1.46	26.1975	12.8352	-0.135904	0.0222205	-0.158124	30.7762	0.00173741	1	0.168508	0.0842675	-1.7219	1.022
601939.SH	2019	8.55289	1.46	33.1386	3.76627	-0.208288	0.0222205	-0.230509	30.817	0.00173741	1			-1.99104	1.0353
601939.SH	2019	8.49783	1.43	30.7175	7.51473	-0.250895	-0.000418804	-0.250476	30.8249	0.00173741	1	0.162613	0.0822217	-1.99104	1.0353
601939.SH	2019	8.78126	1.43	29.6706	10.5613	-0.230626	0.0239658	-0.254592	30.8304	0.00173741	1			-1.99104	1.0353
601939.SH	2019	8.78717	1.42	27.6277	12.045	-0.245318	0.0172728	-0.262591	30.8672	0.00173741	1	0.159421	0.0829635	-1.99104	1.0353
601939.SH	2020	8.61321	1.42	36.2454	3.46806	-0.371508	-0.0898084	-0.2817	30.9309	0.00173741	1			-0.940019	1.023
601939.SH	2020	8.32145	1.49	31.512	6.03737	-0.432574	-0.145194	-0.28738	30.9508	0.00173741	1	0.165567	0.0845653	-0.940019	1.023
601939.SH	2020	8.28984	1.53	29.1631	8.84998	-0.508752	-0.215048	-0.293705	30.9738	0.00173741	1			-0.940019	1.023
601939.SH	2020	8.49329	1.56	23.8072	11.4499	-0.544597	-0.272751	-0.271846	30.9679	0.00173741	1	0.155322	0.0859417	-0.940019	1.023
601939.SH	2021	8.40507	1.56	32.0405	3.36216	-0.502969	-0.342535	-0.160433	31.0113	0.00173741	1			-1.79842	1.0025
601939.SH	2021	8.2537	1.53	28.8825	6.25852	-0.496527	-0.362989	-0.133539	31.0266	0.00173741	1	0.152542	0.0834749	-1.79842	1.0025
601939.SH	2021	8.45582	1.51	28.2285	9.15047	-0.500309	-0.318047	-0.182262	31.0367	0.00173741	1			-1.79842	1.0025
601939.SH	2021	8.64059	1.42	26.5486	11.6264	-0.488672	-0.356181	-0.13249	31.0367	0.00173741	1			-1.79842	1.0025
601963.SH	2019	7.70375	1.27	26.02	11.1915	-0.0651533	0.541417	-0.60657	26.9403	0.175604	0.999875
601963.SH	2020	7.86922	1.27	23.6456	3.49551	-0.137585	0.437694	-0.575279	26.9601	0.175604	0.999924			-2.02637	1.5718
601963.SH	2020	7.60378	1.24	20.8738	6.47451	-0.106905	0.437694	-0.544599	27.0003	0.175604	0.999954	0.202615	0.105731	-2.02637	1.5718
601963.SH	2020	7.64042	1.23	19.5258	9.58676	-0.163317	0.370272	-0.533589	27.0276	0.175604	0.999972			-2.02637	1.5718
601963.SH	2020	7.47705	1.27	15.2327	10.8722	-0.134901	0.285097	-0.419998	27.0541	0.175604	0.999983	0.141094	0.0884002	-2.02637	1.5718
601963.SH	2021	8.00937	1.27	21.2996	3.14946	-0.118167	0.142253	-0.26042	27.0967	0.175604	0.99999			-1.70732	1.4519
601963.SH	2021	7.74966	1.35	23.0759	5.85951	-0.237704	0.0367375	-0.274441	27.1311	0.175604	0.999994	0.112521	0.0696601	-1.70732	1.4519
601963.SH	2021	7.95405	1.33	22.7844	8.65059	-0.18318	0.115281	-0.298461	27.1412	0.175604	0.999996			-1.70732	1.4519
601963.SH	2021	7.95644	1.3	20.1062	9.8667	-0.0760351	0.16773	-0.243765	27.1513	0.175604	0.999998	0.120432	0.062027	-1.70732	1.4519
601988.SH	2008	7.15029	2.58	31.5376	9.59359	-0.41158	-0.211241	-0.200339	29.5009	0.0306653	0.064564	0.311981	0.113587	-3.06289	1.2035
601988.SH	2008	7.2779	2.58	31.0848	12.8704	-0.340187	-0.1855	-0.154687	29.5176	0.044416	0.189768			-3.06289	1.2035
601988.SH	2008	7.10067	2.65	28.627	13.1753	-0.221582	-0.0764606	-0.145122	29.5706	0.0306653	0.364939	0.312197	0.108911	-3.06289	1.2035
601988.SH	2009	6.45253	2.24	27.1011	3.77025	-0.238217	-0.0708538	-0.167363	29.7014	0.044416	0.646583			-3.06427	1.0516
601988.SH	2009	6.1255	1.8	30.7206	8.59555	-0.246045	-0.0851193	-0.160926	29.7365	0.0171788	0.69016	0.29505	0.100784	-3.06427	1.0516
601988.SH	2009	6.28522	1.6	25.8975	12.4117	-0.363276	-0.150518	-0.212758	29.7524	0.0171788	0.798579			-3.06427	1.0516
601988.SH	2009	6.23169	1.52	31.5752	15.6491	-0.523181	-0.2739	-0.249281	29.8003	0.013085	0.872475	0.281483	0.0974335	-3.06427	1.0516
601988.SH	2010	5.89909	1.3	34.1198	4.76835	-0.442058	-0.238575	-0.203483	29.9054	0.044416	0.942694			-3.06427	1.04
601988.SH	2010	5.85719	1.2	30.9345	9.58461	-0.480975	-0.364417	-0.116558	29.9017	0.0306653	0.951052	0.277702	0.103909	-3.06427	1.04
601988.SH	2010	5.91882	1.1	25.7638	13.8742	-0.576195	-0.425512	-0.150683	29.9438	0.0412399	0.970019			-3.06427	1.04
601988.SH	2010	6.46423	1.1	29.9313	16.2229	-0.471821	-0.329109	-0.142712	29.9786	0.0104453	0.981707	0.277198	0.103429	-3.06427	1.04
601988.SH	2011	6.3269	1.04	35.9364	4.92032	-0.634178	-0.383554	-0.250624	30.0511	0.0171788	0.992045			-2.6583	1.0494
601988.SH	2011	6.12292	1	33.6494	9.97447	-0.654923	-0.383554	-0.271369	30.0719	0.013085	0.993231	0.273488	0.103101	-2.6583	1.0494
601988.SH	2011	6.29482	0.99	31.7911	13.9551	-0.793283	-0.553261	-0.240022	30.076	0.0171788	0.995889			-2.6583	1.0494
601988.SH	2011	6.3896	1	30.5035	17.2404	-0.741363	-0.384711	-0.356653	30.1017	0.00706709	0.997504	0.291875	0.105903	-2.6583	1.0494
601988.SH	2012	6.1742	0.97	36.1536	4.82941	-0.714014	-0.388231	-0.325783	30.1878	0.0171788	0.998936			-2.33502	1.0566
601988.SH	2012	6.17217	0.94	30.938	9.47453	-0.633318	-0.333686	-0.299632	30.1825	0.0171788	0.999081	0.294035	0.106918	-2.33502	1.0566
601988.SH	2012	6.49521	0.93	24.7837	13.4608	-0.592122	-0.333686	-0.258436	30.1761	0.0171788	0.999443			-2.33502	1.0566
601988.SH	2012	6.79417	0.95	29.8087	16.9169	-0.501398	-0.247097	-0.254302	30.1711	0.00706709	0.999662	0.2977	0.11136	-2.33502	1.0566
601988.SH	2013	6.81501	0.91	36.5103	4.61168	-0.40372	-0.167614	-0.236106	30.2144	0.0171788	0.999856			-2.23828	1.238
601988.SH	2013	6.68617	0.93	33.3825	9.49666	-0.0333747	0.1166	-0.149975	30.2155	0.0171788	0.999876	0.293111	0.11255	-2.23828	1.238
601988.SH	2013	6.79395	0.96	31.8721	13.5379	-0.0648642	0.0405619	-0.105426	30.2429	0.0171788	0.999925			-2.23828	1.238
601988.SH	2013	6.92991	0.96	30.41	17.0302	-0.0594556	0.0474979	-0.106953	30.2611	0.0104453	0.999954	0.286256	0.114939	-2.23828	1.238
601988.SH	2014	6.70205	0.98	36.2977	4.66223	-0.0244073	0.105109	-0.129516	30.3461	0.0171788	0.999981			-2.23518	1.171
601988.SH	2014	6.50624	1.02	33.3082	9.28098	-0.0244073	0.105109	-0.129516	30.3699	0.0104453	0.999983	0.287664	0.115152	-2.23518	1.171
601988.SH	2014	6.78157	1.07	31.0564	13.075	-0.0244073	0.105109	-0.129516	30.3672	0.0171788	0.99999			-2.23518	1.171
601988.SH	2014	7.75948	1.18	29.634	14.9733	-0.0755664	0.0213792	-0.0969456	30.3557	0.0062121	0.999994	0.279586	0.118197	-2.23518	1.171
601988.SH	2015	7.94073	1.33	33.3004	3.7553	-0.152763	-0.0559242	-0.0968385	30.4048	0.0131344	0.999996			-2.04301	1.1662
601988.SH	2015	7.77459	1.41	31.7957	7.49604	0.00908482	0.171826	-0.162741	30.4221	0.0131344	0.999998	0.268658	0.12125	-2.04301	1.1662
601988.SH	2015	7.85185	1.43	30.9701	10.5323	-0.000364976	0.12391	-0.124275	30.4448	0.0131344	0.999999			-2.04301	1.1662
601988.SH	2015	8.07349	1.43	30.7115	13.2157	-0.0226912	0.0925025	-0.115194	30.4533	0.00230644	0.999999	0.264411	0.119391	-2.04301	1.1662
601988.SH	2016	8.23333	1.43	35.2413	3.46646	-0.0624334	0.0911114	-0.153545	30.4666	0.00356929	0.999999			-1.99025	1.13
601988.SH	2016	8.06932	1.47	40.8702	7.55529	-0.184351	0.0295514	-0.213902	30.499	0.00356929	1	0.254354	0.119616	-1.99025	1.13
601988.SH	2016	8.20328	1.48	37.734	10.346	-0.0925893	0.0702323	-0.162822	30.5134	0.00356929	1			-1.99025	1.13
601988.SH	2016	8.19385	1.46	36.7186	12.3766	-0.193615	-0.0789456	-0.11467	30.5296	0.00230644	1	0.24858	0.114331	-1.99025	1.13
601988.SH	2017	8.0805	1.45	39.2026	3.29229	-0.217788	-0.0723008	-0.145487	30.5711	0.00230644	1			-1.49267	1.1157
601988.SH	2017	7.8651	1.38	33.5141	7.23549	-0.195948	-0.0529517	-0.142996	30.5976	0.00230644	1	0.245847	0.116921	-1.49267	1.1157
601988.SH	2017	8.04111	1.41	30.7598	9.93322	-0.218646	-0.11373	-0.104916	30.5975	0.00230644	1			-1.49267	1.1157
601988.SH	2017	8.09906	1.45	29.9805	11.7326	-0.238914	-0.133998	-0.104916	30.5998	0.00230644	1	0.241682	0.117734	-1.49267	1.1157
601988.SH	2018	7.85557	1.43	31.7137	3.29507	-0.306679	-0.171092	-0.135587	30.6347	0.00230644	1			-1.1917	1.0865
601988.SH	2018	7.93628	1.43	29.7263	7.17563	-0.446821	-0.312901	-0.13392	30.6414	0.00230644	1	0.232783	0.119135	-1.1917	1.0865
601988.SH	2018	8.07181	1.43	29.7322	9.6353	-0.505646	-0.357428	-0.148218	30.672	0.00230644	1			-1.1917	1.0865
601988.SH	2018	8.11292	1.42	28.6449	11.1531	-0.647017	-0.440749	-0.206268	30.6882	0.00230644	1	0.227876	0.124638	-1.1917	1.0865
601988.SH	2019	8.40862	1.42	36.6245	3.01421	-0.773881	-0.514437	-0.259445	30.7045	0.00230644	1				1.0807
601988.SH	2019	8.56665	1.4	34.3468	6.36671	-0.863564	-0.613089	-0.250476	30.7341	0.00230644	1	0.216756	0.128148		1.0807
601988.SH	2019	8.79207	1.37	33.2698	8.61517	-0.915073	-0.655322	-0.321558	30.7493	0.00230644	1				1.0807
601988.SH	2019	8.68124	1.37	31.8532	10.2136	-0.915073	-0.655322	-0.295554	30.7565	0.00230644	1	0.210258	0.130555		1.0807
601988.SH	2020	8.56834	1.39	35.0695	2.73605	-0.915073	-0.655322	-0.353501	30.8101	0.00230644	1			-1.8979	1.0628
601988.SH	2020	8.64748	1.42	31.0857	5.16189	-0.915073	-0.655322	-0.28738	30.8154	0.00230644	1	0.209567	0.134738	-1.8979	1.0628
601988.SH	2020	8.52454	1.48	30.6444	7.40712	-0.915073	-0.655322	-0.234049	30.838	0.00230644	1			-1.8979	1.0628
601988.SH	2020	8.86312	1.46	26.4553	9.48273	-0.915073	-0.655322	-0.242645	30.8257	0.00230644	1	0.196772	0.132262	-1.8979	1.0628
601988.SH	2021	8.46438	1.3	34.016	2.62079	-0.915073	-0.655322	-0.205393	30.8827	0.00230644	1				1.0389
601988.SH	2021	8.47483	1.3	31.0953	5.31518	-0.915073	-0.655322	-0.208744	30.9012	0.00230644	1	0.196042	0.128299		1.0389
601988.SH	2021	8.71644	1.29	30.7097	7.53868	-0.858626	-0.655322	-0.152068	30.8979	0.00230644	1				1.0389
601988.SH	2021	8.79619	1.33	29.7935	9.67172	-0.915073	-0.655322	-0.2006	30.9165	0.00230644	1				1.0389
601997.SH	2014	6.86178	0.81	9.17094	22.8486	0.449947	1.43818	-0.846887	25.7738	0.334689	0.998892
601997.SH	2015	6.53124	1.31	9.86205	12.4069	0.670779	1.21654	-0.545758	25.9483	0.707639	0.999592
601997.SH	2015	5.93371	1.48	11.4097	22.9231	0.395936	0.914432	-0.518496	26.1964	0.124264	0.99985
601997.SH	2016	5.45376	1.58	14.3317	10.003	0.20002	0.639544	-0.439524	26.3755	0.192302	0.999945			-1.66505	1.8447
601997.SH	2016	6.52927	1.48	15.9604	12.6753	0.0218094	0.502058	-0.480249	26.5142	0.192302	0.999967			-1.66505	1.8447
601997.SH	2016	5.90988	1.42	17.3124	16.7672	0.0563394	0.333728	-0.277388	26.6428	0.124264	0.99998	0.102484	0.0946975	-1.66505	1.8447
601997.SH	2017	5.82715	1.47	11.1116	4.25612	-0.000401425	0.270595	-0.270996	26.6955	0.124264	0.999988			-0.794499	2.1108
601997.SH	2017	5.58511	1.46	11.058	8.24586	0.0127554	0.19929	-0.186534	26.7496	0.124264	0.999993	0.0906576	0.100665	-0.794499	2.1108
601997.SH	2017	5.64719	1.34	12.4668	13.1776	-0.00142203	0.209465	-0.210887	26.7938	0.124264	0.999995			-0.794499	2.1108
601997.SH	2017	5.52244	1.34	12.9508	17.899	0.0431763	0.254063	-0.210887	26.8634	0.124264	0.999997	0.0970957	0.0832768	-0.794499	2.1108
601997.SH	2018	5.85717	1.51	8.47879	4.35677	0.112425	0.248013	-0.135587	26.8552	0.0916539	0.743082			-1.33366	1.861
601997.SH	2018	5.9169	1.39	11.5314	8.19079	0.108253	0.263489	-0.155236	26.8916	0.124264	0.999999	0.112303	0.106078	-1.33366	1.861
601997.SH	2018	5.90862	1.46	12.0824	13.0599	0.0947925	0.266603	-0.17181	26.9217	0.124264	0.999999			-1.33366	1.861
601997.SH	2018	7.12128	1.35	12.4876	14.5876	0.0738677	0.255203	-0.181335	26.9445	0.124264	1	0.09435	0.0838193	-1.33366	1.861
601997.SH	2019	6.92208	1.46	18.2637	3.64647	0.0759578	0.255203	-0.179245	26.9898	0.0916539	0.774037			-0.163778	1.8097
601997.SH	2019	6.77097	1.5	17.5865	7.3672	0.0659642	0.239013	-0.173049	27.0301	0.124264	1	0.0804599	0.0941646	-0.163778	1.8097
601997.SH	2019	7.05067	1.48	18.3925	11.3466	-0.0736664	0.212884	-0.286551	27.0381	0.124264	1			-0.163778	1.8097
601997.SH	2019	7.19616	1.45	17.5882	14.8731	-0.195084	0.0675064	-0.262591	27.0519	0.124264	1	0.0688108	0.0933628	-0.163778	1.8097
601997.SH	2020	7.44308	1.62	24.0825	3.72839	-0.27602	-0.0249884	-0.251032	27.06	0.0916539	0.767227			-0.163778	1.802
601997.SH	2020	7.32904	1.59	18.7147	7.01858	-0.239307	0.016786	-0.256093	27.0721	0.124264	1	0.0667866	0.100055	-0.163778	1.802
601997.SH	2020	7.45603	1.58	14.9587	10.2426	-0.315895	-0.0818455	-0.234049	27.0798	0.124264	1			-0.163778	1.802
601997.SH	2020	7.5255	1.53	14.697	13.8188	-0.32449	-0.0818455	-0.242645	27.1045	0.124264	1	0.0697417	0.0864967	-0.163778	1.802
601997.SH	2021	8.54039	1.51	11.824	5.90813	-0.395437	-0.155903	-0.239534	27.1149	0.124264	1	0.0727908	0.0894028	-0.888766	1.7793
601997.SH	2021	8.80318	1.48	12.4019	8.47604	-0.331643	-0.0773594	-0.254284	27.1154	0.124264	1			-0.888766	1.7793
601997.SH	2021	8.88143	1.45	13.4049	11.5721	-0.249061	-0.0484613	-0.2006	27.1346	0.124264	1	0.0725844	0.092647	-0.888766	1.7793
601998.SH	2007	8.32061	1.48	5.99181	9.85251	-0.190467	0.003502	-0.193969	27.6422	0.0916717	0.0504573	0.312064	0.0896653	-2.72837	1.0836
601998.SH	2008	8.07334	1.45	9.98519	9.3319	0.00606984	0.159649	-0.153579	27.7419	0.0916717	0.333298	0.308925	0.0980842	-2.65608	1.1228
601998.SH	2008	8.66898	1.37	10.798	13.1928	0.0525964	0.207283	-0.154687	27.716	0.132779	0.513551			-2.65608	1.1228
601998.SH	2008	8.02686	1.36	10.1208	13.9702	0.202471	0.370691	-0.168221	27.8032	0.0916717	0.667513	0.305767	0.079129	-2.65608	1.1228
601998.SH	2009	7.82753	1.07	12.8465	3.28551	0.272327	0.416709	-0.144382	27.8586	0.112773	0.670594			-2.58053	0.9638
601998.SH	2009	7.06847	0.99	12.2194	7.11366	0.27788	0.416709	-0.138828	27.9685	0.0513548	0.861832	0.265828	0.0547025	-2.58053	0.9638
601998.SH	2009	7.23849	0.96	11.0613	11.0173	0.198056	0.365257	-0.167201	27.9879	0.0513548	0.913759			-2.58053	0.9638
601998.SH	2009	6.02851	0.95	11.8061	13.6065	0.193898	0.349721	-0.155823	28.2048	0.0391168	0.946767	0.264629	0.0482447	-2.58053	0.9638
601998.SH	2010	6.3823	0.84	12.5595	3.93943	0.16411	0.324022	-0.159911	28.1922	0.112773	0.661412			-3.06427	1.0957
601998.SH	2010	5.88722	0.81	12.3192	9.48942	0.0973065	0.213865	-0.116558	28.2938	0.0916717	0.980077	0.261889	0.0632735	-3.06427	1.0957
601998.SH	2010	6.21478	0.81	13.4227	14.3919	0.028271	0.198626	-0.170355	28.2976	0.123284	0.987869			-3.06427	1.0957
601998.SH	2010	5.98362	0.67	13.6824	17.4878	0.061381	0.271848	-0.210467	28.364	0.0312256	0.992624	0.28692	0.0798514	-3.06427	1.0957
601998.SH	2011	6.12414	0.66	14.8901	5.01729	0.116767	0.311654	-0.194887	28.3939	0.0528725	0.652046			-3.06427	1.187
601998.SH	2011	6.2202	0.62	15.5637	10.9361	0.103624	0.311654	-0.20803	28.4398	0.0391168	0.99728	0.26645	0.0918843	-3.06427	1.187
601998.SH	2011	7.63426	0.6	15.3563	13.9708	0.0284679	0.212468	-0.184	28.4512	0.0513548	0.998349			-3.06427	1.187
601998.SH	2011	6.4638	0.6	15.3896	17.2524	0.0240519	0.215524	-0.191472	28.6484	0.0211266	0.998999	0.29971	0.0885135	-3.06427	1.187
601998.SH	2012	7.06697	0.56	15.5404	4.61831	0.0317364	0.256813	-0.225077	28.6084	0.0528725	0.642497			-2.41467	1.1718
601998.SH	2012	6.6	0.61	16.3954	10.1751	0.0368326	0.301864	-0.265031	28.7014	0.0513548	0.999631	0.278827	0.11629	-2.41467	1.1718
601998.SH	2012	6.85689	0.6	15.938	13.7948	0.0409432	0.299379	-0.258436	28.6998	0.0513548	0.999776			-2.41467	1.1718
601998.SH	2012	6.86116	0.74	15.5968	15.454	0.07318	0.296743	-0.223563	28.7162	0.0211266	0.999864	0.319487	0.11998	-2.41467	1.1718
601998.SH	2013	6.82239	0.88	17.192	4.38542	0.0761716	0.283739	-0.207567	28.7686	0.0528725	0.632765			-1.84954	1.3396
601998.SH	2013	6.28398	0.9	18.451	9.55796	0.220632	0.396974	-0.176341	28.8656	0.0513548	0.99995	0.282865	0.0962216	-1.84954	1.3396
601998.SH	2013	6.60932	0.9	17.9805	13.8957	0.284148	0.389574	-0.105426	28.8552	0.0513548	0.99997			-1.84954	1.3396
601998.SH	2013	6.33652	1.03	18.0474	17.214	0.269625	0.401332	-0.131706	28.9233	0.0312256	0.999982	0.324654	0.101395	-1.84954	1.3396
601998.SH	2014	6.1121	1.15	25.7181	4.49181	0.257128	0.362303	-0.105175	29.0127	0.0528725	0.622852			-2.0415	1.3445
601998.SH	2014	5.72228	1.19	26.5546	9.09006	0.257128	0.362303	-0.105175	29.0922	0.0312256	0.999993	0.27554	0.0941388	-2.0415	1.3445
601998.SH	2014	6.36906	1.39	24.3281	12.7493	0.257128	0.362303	-0.105175	29.0287	0.0513548	0.999996			-2.0415	1.3445
601998.SH	2014	6.45948	1.3	24.0346	15.5057	0.255831	0.375213	-0.119382	29.0514	0.0185706	0.999997	0.282563	0.132034	-2.0415	1.3445
601998.SH	2015	6.292	1.35	27.0944	3.981	0.269928	0.366766	-0.0968385	29.1195	0.0392643	0.999999			-1.34845	1.3715
601998.SH	2015	6.38159	1.32	28.9757	7.8909	0.251633	0.579047	-0.327414	29.1486	0.0392643	0.999999	0.245022	0.133648	-1.34845	1.3715
601998.SH	2015	6.36422	1.42	28.5771	11.2901	0.198588	0.535605	-0.337018	29.1686	0.0392643	0.999999			-1.34845	1.3715
601998.SH	2015	6.24107	1.43	28.0437	13.0566	0.236252	0.441059	-0.204807	29.2646	0.00689496	1	0.270647	0.166522	-1.34845	1.3715
601998.SH	2016	6.03475	1.4	31.9104	3.389	0.140797	0.36724	-0.226443	29.3317	0.0106701	1			-1.45194	1.3775
601998.SH	2016	5.91909	1.4	31.6719	7.13442	0.0563653	0.32855	-0.272184	29.355	0.0106701	1	0.22252	0.158452	-1.45194	1.3775
601998.SH	2016	6.26953	1.5	31.0501	9.96552	-0.0203367	0.249931	-0.270267	29.3433	0.0106701	1			-1.45194	1.3775
601998.SH	2016	6.48276	1.69	30.9811	10.8677	-0.0639904	0.132039	-0.196029	29.4112	0.00689496	1	0.244357	0.18584	-1.45194	1.3775
601998.SH	2017	6.83546	1.74	33.538	2.8975	0.00787995	0.174723	-0.166843	29.3805	0.00689496	1			-1.64435	1.3505
601998.SH	2017	6.94891	1.65	35.3695	6.15333	-0.045007	0.11898	-0.163987	29.3629	0.00689496	1	0.185067	0.171361	-1.64435	1.3505
601998.SH	2017	7.24623	1.66	35.5867	8.69718	-0.103227	0.06076	-0.163987	29.3425	0.00689496	1			-1.64435	1.3505
601998.SH	2017	7.2641	1.68	36.4136	10.3964	-0.111981	0.0310151	-0.142996	29.3676	0.00689496	1	0.206132	0.211874	-1.64435	1.3505
601998.SH	2018	7.45892	1.7	38.9197	2.96252	-0.191923	-0.0116823	-0.18024	29.3582	0.00689496	1			-1.81303	1.2935
601998.SH	2018	7.29686	1.8	38.5481	6.17683	-0.299276	-0.0967753	-0.202501	29.3902	0.00689496	1	0.165051	0.163739	-1.81303	1.2935
601998.SH	2018	7.45375	1.79	36.6803	8.57195	-0.255791	-0.0839813	-0.17181	29.4	0.00689496	1			-1.81303	1.2935
601998.SH	2018	7.46839	1.77	36.4456	10.0149	-0.264809	-0.0585408	-0.206268	29.4338	0.00689496	1	0.188217	0.199649	-1.81303	1.2935
601998.SH	2019	7.53059	1.72	40.7931	2.8514	-0.327518	-0.0680738	-0.259445	29.4622	0.00689496	1			-1.62522	1.279
601998.SH	2019	7.37572	1.72	38.6345	6.11008	-0.311983	-0.0615075	-0.250476	29.4871	0.00689496	1	0.143948	0.157148	-1.62522	1.279
601998.SH	2019	7.52107	1.72	38.7205	8.54806	-0.42111	-0.134559	-0.286551	29.4969	0.00689496	1			-1.62522	1.279
601998.SH	2019	7.88874	1.65	32.1525	9.20034	-0.430489	-0.167899	-0.262591	29.5406	0.00689496	1	0.131768	0.147774	-1.62522	1.279
601998.SH	2020	7.8532	1.8	38.0458	2.63621	-0.449286	-0.226252	-0.223034	29.5816	0.00689496	1			-1.58525	1.2057
601998.SH	2020	7.71636	1.83	36.3463	4.75213	-0.423398	-0.222141	-0.201257	29.5884	0.00689496	1	0.143832	0.139804	-1.58525	1.2057
601998.SH	2020	7.50466	1.98	33.5957	6.7983	-0.408035	-0.244126	-0.163908	29.6221	0.00689496	1			-1.58525	1.2057
601998.SH	2020	7.45608	1.64	22.7062	8.8444	-0.448832	-0.232604	-0.216229	29.6474	0.00689496	1	0.150573	0.132514	-1.58525	1.2057
601998.SH	2021	7.88613	1.5	29.8413	4.78256	-0.527262	-0.25282	-0.274441	29.6872	0.00689496	1	0.14775	0.127399	-1.62761	1.1964
601998.SH	2021	8.02598	1.48	28.6801	6.68675	-0.428561	-0.174277	-0.254284	29.697	0.00689496	1			-1.62761	1.1964
601998.SH	2021	7.98999	1.39	27.6994	8.77291	-0.35264	-0.152041	-0.2006	29.7158	0.00689496	1	0.152441	0.121909	-1.62761	1.1964
603323.SH	2015	9.32052	1.86	5.5177	9.18426	0.800574	1.4803	-0.66718	24.9923	0.326364	0.998862
603323.SH	2016	8.91408	1.75	7.7276	5.70997	0.499059	1.1386	-0.639544	25.0784	0.505058	0.999581			-1.11978	1.3018
603323.SH	2017	9.71666	1.71	9.68459	5.35707	0.210719	0.687963	-0.477244	25.162	0.326364	0.999943	0.620397	0.0437958	-0.573497	1.3383
603323.SH	2017	8.89338	1.64	7.36191	8.72199	0.208741	0.507154	-0.298413	25.28	0.326364	0.999979	0.620397	0.0412529	-0.573497	1.3383
603323.SH	2018	8.52466	1.54	6.3457	2.28098	0.164711	0.457468	-0.292757	25.3473	0.217227	0.473059			-1.15396	1.3631
603323.SH	2018	8.46002	1.46	15.799	5.77198	0.149936	0.407612	-0.257676	25.37	0.326364	0.999992	0.620397	0.0412797	-1.15396	1.3631
603323.SH	2018	8.44188	1.55	14.0777	7.76782	0.174466	0.398586	-0.224121	25.4284	0.326364	0.999995			-1.15396	1.3631
603323.SH	2018	8.1531	1.31	14.7714	8.50933	0.216092	0.422359	-0.206268	25.4836	0.326364	0.999997	0.618387	0.0359394	-1.15396	1.3631
603323.SH	2019	9.42975	1.25	10.2403	2.0547	0.068036	0.298545	-0.230509	25.509	0.326364	0.999998			-0.848888	1.3113
603323.SH	2019	9.19278	1.26	16.9153	5.21546	0.0488259	0.271366	-0.22254	25.5211	0.326364	0.999999	0.602069	0.0327583	-0.848888	1.3113
603323.SH	2019	9.09296	1.53	17.069	7.23527	-0.158316	0.163242	-0.321558	25.561	0.326364	0.999999			-0.848888	1.3113
603323.SH	2019	9.22936	1.33	16.7464	7.87131	-0.08743	0.208124	-0.295554	25.5592	0.326364	1	0.569436	0.0320826	-0.848888	1.3113
603323.SH	2020	9.08166	1.29	18.5578	2.0547	-0.113051	0.20255	-0.315602	25.605	0.326364	1			-0.945841	1.2533
603323.SH	2020	8.89184	1.24	24.7029	4.99831	0.0477907	0.335171	-0.28738	25.6122	0.326364	1	0.544932	0.0358765	-0.945841	1.2533
603323.SH	2020	9.05969	1.22	18.6388	7.30307	-0.0408006	0.252904	-0.293705	25.619	0.326364	1			-0.945841	1.2533
603323.SH	2020	8.70637	1.28	19.9898	7.89797	-0.0189424	0.252904	-0.271846	25.6609	0.326364	1	0.535512	0.0378545	-0.945841	1.2533
603323.SH	2021	8.7415	1.25	15.4217	2.0547	0.0530023	0.313422	-0.26042	25.6849	0.326364	1			-0.925678	1.1875
603323.SH	2021	8.35795	1.14	23.2604	5.52349	0.130997	0.370531	-0.239534	25.7388	0.326364	1	0.52487	0.0290372	-0.925678	1.1875
603323.SH	2021	8.58099	1.06	17.3029	7.93895	0.211967	0.510427	-0.298461	25.7565	0.326364	1			-0.925678	1.1875
603323.SH	2021	8.3593	1	20.8294	8.75351	0.194927	0.438691	-0.243765	25.7904	0.326364	1	0.414352	0.0202029	-0.925678	1.1875
